# Supplementary material for: 1-[3,5-Bis(4-chloro­phen­yl)-4,5-dihydro-1H-pyrazol-1-yl]ethanone
Source: Acta Crystallogr Sect E Struct Rep Online. 2010 Jul 7;66(Pt 8):o1950–1. doi: 10.1107/S1600536810025584 (PMC3007262; doi:10.1107/S1600536810025584)
Supplement: Supplementary file 2 [file e-66-o1950-Isup2.hkl]

# 
# h,k,l, Fc-squared, Fo-squared, sigma(Fo-squared) and status flag 
# 
data_I
_shelx_title ' 10mz262_0m in P2(1)/n' 
_shelx_refln_list_code          4 
_shelx_F_calc_maximum      244.83 
_exptl_crystal_F_000       688.00 
_reflns_d_resolution_high  0.6836 
 
loop_ 
 _symmetry_equiv_pos_as_xyz 
 'x, y, z' 
 '-x+1/2, y+1/2, -z+1/2' 
 '-x, -y, -z' 
 'x-1/2, -y-1/2, z-1/2' 
 
_cell_length_a     6.0716 
_cell_length_b    13.1601 
_cell_length_c    19.7820 
_cell_angle_alpha  90.000 
_cell_angle_beta   98.412 
_cell_angle_gamma  90.000 
 
_shelx_F_squared_multiplier     1.000 
 
loop_ 
 _refln_index_h 
 _refln_index_k 
 _refln_index_l 
 _refln_F_squared_calc 
 _refln_F_squared_meas 
 _refln_F_squared_sigma 
 _refln_observed_status 
   2   0   0     2915.21     3055.46     36.29 o 
   4   0   0      223.67      191.33      6.06 o 
   6   0   0     1928.05     2038.52     31.25 o 
   8   0   0      402.26      404.45     23.65 o 
   1   1   0    10158.19    10412.23     81.56 o 
   2   1   0     2906.23     2933.22     28.52 o 
   3   1   0      463.96      546.33      6.96 o 
   4   1   0     1290.98     1271.78     13.86 o 
   5   1   0     2129.16     2186.52     22.27 o 
   6   1   0      571.93      599.04     10.60 o 
   7   1   0       74.32       82.34      6.22 o 
   0   2   0     5937.30     6172.41     68.50 o 
   1   2   0     5604.55     5794.02     42.87 o 
   2   2   0      964.56      927.47      8.65 o 
   3   2   0     4992.96     5282.88     44.09 o 
   4   2   0      486.16      529.72      7.59 o 
   5   2   0     1615.60     1631.91     19.44 o 
   6   2   0        5.72       10.86      1.67 o 
   7   2   0        5.80       10.49      2.86 o 
   8   2   0      141.64      157.05     17.58 o 
   1   3   0     4847.90     4843.21     36.54 o 
   2   3   0     2275.95     2365.40     19.25 o 
   3   3   0      566.05      614.11      7.06 o 
   4   3   0      130.26      141.06      4.21 o 
   5   3   0       59.78       65.49      2.97 o 
   6   3   0       38.45       50.89      3.57 o 
   7   3   0      521.16      553.16     18.38 o 
   8   3   0       80.61       69.13     12.13 o 
   0   4   0     2139.36     2267.80     27.30 o 
   1   4   0      164.09      133.96      2.42 o 
   2   4   0      555.13      588.57      6.36 o 
   3   4   0     4150.67     4268.56     34.11 o 
   4   4   0       27.12       32.78      1.86 o 
   5   4   0     1042.41     1083.02     13.67 o 
   6   4   0      508.43      502.55      9.82 o 
   7   4   0       48.39       48.38      6.55 o 
   8   4   0       79.05       80.04     12.73 o 
   1   5   0     1767.53     1720.53     15.69 o 
   2   5   0      444.44      424.35      5.31 o 
   3   5   0        4.92        4.27      0.75 o 
   4   5   0     1076.82     1100.91     11.80 o 
   5   5   0      265.09      283.47      6.15 o 
   6   5   0       83.15       88.67      4.97 o 
   7   5   0       63.57       83.17     12.73 o 
   8   5   0        0.02        4.00      4.24 o 
   0   6   0     5350.83     5423.27     63.13 o 
   1   6   0      229.10      229.19      4.06 o 
   2   6   0     1764.58     1755.81     16.77 o 
   3   6   0      199.11      183.77      3.47 o 
   4   6   0      200.98      196.32      6.69 o 
   5   6   0       22.05       22.20      2.42 o 
   6   6   0        6.00        0.98      3.91 o 
   7   6   0       86.49      112.81     10.50 o 
   8   6   0       25.97       23.04      7.88 o 
   1   7   0      576.84      550.94      7.02 o 
   2   7   0     2893.50     3122.33     27.87 o 
   3   7   0      642.85      683.18     10.12 o 
   4   7   0      464.57      491.55      8.11 o 
   5   7   0       40.67       37.72      3.08 o 
   6   7   0      532.12      526.01     14.43 o 
   7   7   0       12.74       16.37      6.67 o 
   0   8   0     3869.81     4097.30     50.17 o 
   1   8   0        2.50        2.19      0.94 o 
   2   8   0      403.06      391.56      6.02 o 
   3   8   0      121.61      111.45      4.00 o 
   4   8   0       10.48        2.70      2.36 o 
   5   8   0       41.48       41.92      3.31 o 
   6   8   0      162.58      150.16      9.75 o 
   7   8   0        0.76       -1.14      2.20 o 
   1   9   0      697.44      684.78      8.80 o 
   2   9   0     1045.97     1006.17     13.30 o 
   3   9   0      239.53      272.93      7.40 o 
   4   9   0      236.87      237.68      8.25 o 
   5   9   0      116.16      115.07      7.26 o 
   6   9   0      266.41      263.27     13.41 o 
   7   9   0       76.26       69.24      8.83 o 
   0  10   0       43.21       51.99      3.82 o 
   1  10   0      117.58      110.20      3.84 o 
   2  10   0      105.33      100.63      4.45 o 
   3  10   0     1159.87     1080.89     17.50 o 
   4  10   0       11.45        3.18      1.73 o 
   5  10   0      232.72      220.71      7.68 o 
   6  10   0        0.01       -1.53      2.10 o 
   7  10   0       31.84       27.07      4.95 o 
   1  11   0      625.04      622.03      8.93 o 
   2  11   0       64.71       63.49      4.31 o 
   3  11   0      482.92      464.01     11.73 o 
   4  11   0       11.68        9.05      2.80 o 
   5  11   0       49.36       58.64      4.78 o 
   6  11   0        0.40       -0.67      2.27 o 
   7  11   0      115.75      137.65     10.91 o 
   0  12   0      142.43      158.23      7.44 o 
   1  12   0      139.09      140.85      5.30 o 
   2  12   0      862.87      865.47     15.38 o 
   3  12   0      245.92      257.68      7.96 o 
   4  12   0      119.86      107.06      6.74 o 
   5  12   0      228.15      219.23      9.75 o 
   6  12   0        0.58        2.16      3.21 o 
   1  13   0     1169.67     1155.91     18.46 o 
   2  13   0      345.09      382.09      9.90 o 
   3  13   0        7.34        8.06      2.19 o 
   4  13   0      836.72      838.45     16.80 o 
   5  13   0      187.58      176.31      9.13 o 
   6  13   0      111.61      110.85     10.01 o 
   0  14   0      881.43      999.29     35.78 o 
   1  14   0        7.85        9.43      2.11 o 
   2  14   0      180.30      188.47      9.63 o 
   3  14   0       51.45       50.99      4.45 o 
   4  14   0        1.87       -1.60      1.82 o 
   5  14   0        0.64       -0.06      2.44 o 
   1  15   0      126.74      134.15      7.20 o 
   2  15   0      513.51      542.99     12.80 o 
   3  15   0        3.34        5.83      2.19 o 
   4  15   0       38.36       36.58      4.07 o 
   5  15   0      113.84      102.33      9.58 o 
   0  16   0      220.19      234.06     16.98 o 
   1  16   0        3.03       -2.33      2.33 o 
   2  16   0       21.14       24.88      3.72 o 
   3  16   0       88.94       92.30      6.14 o 
   4  16   0        0.11        3.24      2.28 o 
   1  17   0      212.07      227.77     12.84 o 
   2  17   0       53.58       47.75      6.64 o 
   3  17   0       69.09       66.76      5.81 o 
   4  17   0        4.38        4.24      3.03 o 
   0  18   0      168.99      132.79     15.77 o 
   1  18   0        6.78       10.15      8.19 o 
   2  18   0      124.91      112.18     13.34 o 
  -7   0   1      147.64      154.02     12.73 o 
  -5   0   1      198.88      215.01     12.95 o 
  -3   0   1     2943.40     3143.85     38.86 o 
  -1   0   1      286.03      264.05      4.20 o 
   1   0   1    16234.87    15575.45    174.67 o 
   3   0   1      928.52      976.38     21.69 o 
   5   0   1     1216.53     1205.93     20.16 o 
  -8   1   1        1.20        5.46      4.24 o 
  -7   1   1        9.01        6.01      2.47 o 
  -6   1   1      208.47      193.68      5.13 o 
  -5   1   1        0.08        0.05      0.90 o 
  -4   1   1      124.32      127.67      5.38 o 
  -3   1   1      450.96      493.27      6.42 o 
  -2   1   1      209.10      227.41      3.36 o 
  -1   1   1      588.84      609.51      5.74 o 
   0   1   1       61.48       72.24      2.08 o 
   1   1   1      740.27      853.40     13.37 o 
   2   1   1      778.31      816.55      8.32 o 
   3   1   1        2.75        6.12      0.96 o 
   4   1   1      792.22      773.79      9.72 o 
   5   1   1      136.62      143.08      4.20 o 
   6   1   1     1173.48     1140.21     18.00 o 
   7   1   1      126.53      135.92     11.13 o 
   8   1   1       53.21       44.26      9.70 o 
  -8   2   1       18.26       23.65      7.28 o 
  -7   2   1       68.01       67.23      5.75 o 
  -6   2   1     1010.42      992.10     16.57 o 
  -5   2   1        8.60        8.45      1.46 o 
  -4   2   1      131.99      130.70      4.96 o 
  -3   2   1        0.83        2.74      0.68 o 
  -2   2   1     1000.44     1000.56      9.13 o 
  -1   2   1      746.36      742.95      7.23 o 
   0   2   1       49.52       68.27      1.63 o 
   1   2   1       95.50      116.37      1.81 o 
   2   2   1       30.57       32.41      2.03 o 
   3   2   1      617.83      680.35      8.17 o 
   4   2   1      315.63      308.52      5.46 o 
   5   2   1       13.99       11.87      1.59 o 
   6   2   1        0.91        0.80      0.93 o 
   7   2   1        0.01        2.89      2.04 o 
  -8   3   1       63.25       55.18     10.31 o 
  -7   3   1      106.12      113.99      7.44 o 
  -6   3   1      208.25      193.52      5.29 o 
  -5   3   1      614.28      618.26      8.48 o 
  -4   3   1      421.61      418.01      6.08 o 
  -3   3   1      268.03      303.28      4.47 o 
  -2   3   1     3004.72     3355.48     26.38 o 
  -1   3   1     2452.84     2701.43     20.94 o 
   0   3   1      113.92      112.72      1.89 o 
   1   3   1        7.57        8.53      0.74 o 
   2   3   1      304.62      348.97      4.36 o 
   3   3   1      729.91      809.33      8.64 o 
   4   3   1     2180.61     2315.07     20.72 o 
   5   3   1      614.44      595.05      8.29 o 
   6   3   1       10.58       11.51      2.54 o 
   7   3   1       44.15       58.40      7.25 o 
   8   3   1       89.29       89.99     18.19 o 
  -8   4   1       78.11      103.11     10.29 o 
  -7   4   1        4.58        8.38      2.60 o 
  -6   4   1      116.35      111.74      5.07 o 
  -5   4   1      535.80      532.46      8.66 o 
  -4   4   1      119.96      113.84      2.94 o 
  -3   4   1      128.29      164.20      3.33 o 
  -2   4   1      323.39      318.45      4.03 o 
  -1   4   1       55.56       62.64      1.45 o 
   0   4   1     2112.43     2168.96     22.32 o 
   1   4   1       13.69       13.53      1.16 o 
   2   4   1     1495.88     1588.05     13.99 o 
   3   4   1      388.15      424.81      5.69 o 
   4   4   1      338.33      357.03      5.62 o 
   5   4   1        8.79        8.00      1.48 o 
   6   4   1      148.23      155.40      6.11 o 
   7   4   1        0.36        2.95      3.19 o 
   8   4   1       65.48       68.90      7.72 o 
  -8   5   1       11.68        2.12      3.64 o 
  -7   5   1       35.12       31.68      4.93 o 
  -6   5   1       65.86       72.36      4.32 o 
  -5   5   1      308.95      309.39      8.14 o 
  -4   5   1      224.86      211.96      5.60 o 
  -3   5   1        2.13        7.56      1.01 o 
  -2   5   1      333.82      403.56      4.89 o 
  -1   5   1     4626.21     4918.51     40.41 o 
   0   5   1     1832.27     1923.14     17.12 o 
   1   5   1     1042.21     1118.61     11.04 o 
   2   5   1       48.47       41.69      1.78 o 
   3   5   1       20.57       22.47      1.46 o 
   4   5   1      102.46       97.13      2.92 o 
   5   5   1     1623.53     1607.26     18.27 o 
   6   5   1       80.84       94.25      6.59 o 
   7   5   1      206.58      234.29     12.43 o 
   8   5   1       24.82       27.58      4.22 o 
  -8   6   1        0.01        2.18      3.03 o 
  -7   6   1      248.18      281.26     10.77 o 
  -6   6   1      264.26      254.91      8.00 o 
  -5   6   1       88.99       95.52      4.76 o 
  -4   6   1      233.29      241.68      5.26 o 
  -3   6   1      144.50      178.84      3.25 o 
  -2   6   1        0.00       -0.20      0.48 o 
  -1   6   1      947.79     1097.19     11.07 o 
   0   6   1      268.86      268.28      4.19 o 
   1   6   1      224.42      306.78      5.52 o 
   2   6   1      148.71      167.89      3.41 o 
   3   6   1       82.77       91.21      2.59 o 
   4   6   1     1451.49     1426.33     16.13 o 
   5   6   1       27.03       31.92      2.51 o 
   6   6   1      478.43      467.28     13.63 o 
   7   6   1       28.81       30.19      7.58 o 
  -8   7   1        6.04        7.28      6.06 o 
  -7   7   1      115.31      112.38      8.77 o 
  -6   7   1       16.50       13.52      2.67 o 
  -5   7   1       71.84       74.69      4.29 o 
  -4   7   1        2.26        7.75      3.35 o 
  -3   7   1        0.30       -0.45      0.80 o 
  -2   7   1       18.91       19.21      1.60 o 
  -1   7   1      934.19     1025.55     10.82 o 
   0   7   1      237.46      212.45      3.87 o 
   1   7   1        2.83        6.54      1.27 o 
   2   7   1      127.89      111.56      3.01 o 
   3   7   1       21.74       14.34      1.32 o 
   4   7   1      551.59      537.27      8.61 o 
   5   7   1       50.18       50.73      3.58 o 
   6   7   1        4.93        4.49      2.66 o 
   7   7   1       92.43      103.90     12.43 o 
  -7   8   1       28.64       28.87      4.15 o 
  -6   8   1      697.60      705.91     17.80 o 
  -5   8   1      212.60      189.07      9.45 o 
  -4   8   1      472.61      437.45      9.84 o 
  -3   8   1      158.14      140.11      6.56 o 
  -2   8   1        2.59        1.68      0.70 o 
  -1   8   1       77.79       83.07      2.39 o 
   0   8   1        2.66       -0.40      0.74 o 
   1   8   1      583.01      620.77      8.00 o 
   2   8   1       77.07       80.85      2.91 o 
   3   8   1     1092.58     1087.97     14.43 o 
   4   8   1       21.35       14.63      2.31 o 
   5   8   1      112.37       99.41      7.79 o 
   6   8   1       28.93       31.34      4.17 o 
   7   8   1        1.46        0.61      4.85 o 
  -7   9   1       85.98       73.26      6.81 o 
  -6   9   1      270.96      238.92     23.58 o 
  -5   9   1       72.51       65.32      4.90 o 
  -4   9   1        4.31        1.14      1.62 o 
  -3   9   1      668.35      686.96     12.73 o 
  -2   9   1      101.59       94.74      3.65 o 
  -1   9   1       47.27       51.23      2.17 o 
   0   9   1     1071.89     1126.83     12.51 o 
   1   9   1        6.06        7.22      1.12 o 
   2   9   1      400.48      426.08      7.97 o 
   3   9   1      302.07      283.31      8.93 o 
   4   9   1       74.59       78.79      5.02 o 
   5   9   1       61.24       57.86      4.99 o 
   6   9   1        9.95       13.14      4.24 o 
   7   9   1        1.12        1.65      2.91 o 
  -7  10   1       57.25       58.24      6.07 o 
  -6  10   1        4.52        4.42      2.37 o 
  -5  10   1        0.04       -0.94      2.54 o 
  -4  10   1       82.37       84.63      5.23 o 
  -3  10   1      164.64      157.89      5.91 o 
  -2  10   1      465.30      455.49      9.70 o 
  -1  10   1      373.64      355.02      5.96 o 
   0  10   1      854.80      873.28     11.87 o 
   1  10   1      207.82      212.23      4.61 o 
   2  10   1        0.88        0.25      1.31 o 
   3  10   1      173.09      174.16      7.09 o 
   4  10   1       92.29       91.11      6.18 o 
   5  10   1      175.58      195.48     12.73 o 
   6  10   1      600.12      611.08     19.55 o 
   7  10   1        2.29        1.82      4.85 o 
  -7  11   1        0.01       -2.43      2.43 o 
  -6  11   1        4.68        1.14      4.59 o 
  -5  11   1      188.16      190.63      7.39 o 
  -4  11   1       27.40       32.72      4.54 o 
  -3  11   1      442.25      429.41     10.22 o 
  -2  11   1       94.30       93.29      4.91 o 
  -1  11   1        6.81        5.95      1.28 o 
   0  11   1       17.49       16.01      1.68 o 
   1  11   1      366.92      346.55      6.29 o 
   2  11   1      350.18      357.10      8.78 o 
   3  11   1      454.87      451.08     10.44 o 
   4  11   1      131.10      132.04      6.54 o 
   5  11   1       51.08       56.54      5.71 o 
   6  11   1        1.45        0.12      2.33 o 
  -6  12   1        1.20        3.29      2.33 o 
  -5  12   1      168.33      156.03      7.09 o 
  -4  12   1       95.69       83.82      5.67 o 
  -3  12   1        7.69        7.79      2.10 o 
  -2  12   1       55.40       61.11      4.37 o 
  -1  12   1        2.02        1.01      1.34 o 
   0  12   1      428.17      423.79      7.33 o 
   1  12   1      813.12      815.58     14.14 o 
   2  12   1      146.97      137.40      5.43 o 
   3  12   1      105.60      111.43      5.85 o 
   4  12   1       21.28       24.52      3.03 o 
   5  12   1        0.00        2.54      3.17 o 
   6  12   1      182.76      194.56     10.24 o 
  -6  13   1        1.49        6.28      2.65 o 
  -5  13   1        0.13        1.79      1.87 o 
  -4  13   1      170.89      180.70      7.27 o 
  -3  13   1        0.12       -2.10      2.10 o 
  -2  13   1      568.83      582.43     12.50 o 
  -1  13   1      192.72      184.63      6.35 o 
   0  13   1       86.59       88.33      3.90 o 
   1  13   1       54.48       63.89      4.28 o 
   2  13   1       90.70       88.69      5.29 o 
   3  13   1      160.84      157.46      6.36 o 
   4  13   1       36.50       31.79      3.62 o 
   5  13   1      249.14      266.31     10.90 o 
   6  13   1      107.98      106.11     12.73 o 
  -5  14   1       68.81       85.28      7.30 o 
  -4  14   1      104.36      117.60      7.04 o 
  -3  14   1       31.32       26.94      7.26 o 
  -2  14   1      447.32      473.89     11.44 o 
  -1  14   1        7.87        8.37      1.95 o 
   0  14   1      305.16      326.53     13.29 o 
   1  14   1      120.02      125.72     10.48 o 
   2  14   1       19.77       19.55      3.63 o 
   3  14   1      161.23      183.01      7.35 o 
   4  14   1      164.52      167.00      7.34 o 
   5  14   1       14.19       13.51      3.08 o 
  -5  15   1       56.43       57.49      7.14 o 
  -4  15   1        3.72        2.28      2.04 o 
  -3  15   1       40.28       37.50      6.04 o 
  -2  15   1      167.40      170.02      8.99 o 
  -1  15   1        0.39        0.36      1.94 o 
   0  15   1       90.19       96.88      8.58 o 
   1  15   1       13.75       12.70      3.63 o 
   2  15   1      487.80      514.18     12.33 o 
   3  15   1      107.23      107.76      6.64 o 
   4  15   1        5.51        2.68      2.40 o 
   5  15   1        2.69        2.24      5.76 o 
  -4  16   1      155.33      176.39      7.28 o 
  -3  16   1        3.42        0.77      2.06 o 
  -2  16   1       51.07       57.82      5.67 o 
  -1  16   1       37.32       39.67      6.21 o 
   0  16   1        4.67       10.98      4.85 o 
   1  16   1      138.45      143.51     20.62 o 
   2  16   1      100.67      103.44      7.19 o 
   3  16   1      152.89      148.11     11.83 o 
   4  16   1        1.64        1.15      3.87 o 
  -4  17   1       14.37        1.13     10.91 o 
  -3  17   1        0.77        1.48      2.04 o 
  -2  17   1        1.69       -0.30      3.00 o 
  -1  17   1       23.07       19.08      5.46 o 
   0  17   1       48.08       45.46      7.06 o 
   1  17   1       36.59       32.62      5.78 o 
   2  17   1       15.17       22.71      4.49 o 
   3  17   1       15.83       17.62      3.71 o 
  -3  18   1       71.92       77.01      9.70 o 
  -2  18   1        1.27        1.21      3.03 o 
  -1  18   1        0.57       -3.03      3.03 o 
   0  18   1        0.22        2.12      3.00 o 
   1  18   1      244.06      245.03     12.84 o 
   2  18   1       10.95        9.70      3.64 o 
  -6   0   2       43.04       41.54      4.07 o 
  -4   0   2      381.10      425.81      9.20 o 
  -2   0   2     3325.90     3259.74     38.63 o 
   0   0   2        6.14       10.03      0.50 o 
   2   0   2       47.05       52.20      2.32 o 
   4   0   2      351.69      394.89      8.95 o 
   6   0   2       15.42       25.47      6.06 o 
   8   0   2       59.38       80.65     12.73 o 
  -8   1   2       13.59       19.40      6.06 o 
  -7   1   2       12.57       21.85      3.29 o 
  -6   1   2      134.59      143.02      4.39 o 
  -5   1   2       32.15       29.86      2.27 o 
  -4   1   2     4499.21     4660.86     49.11 o 
  -3   1   2      417.90      417.88      5.80 o 
  -2   1   2     3127.44     3235.16     60.96 o 
  -1   1   2      191.02      201.47      2.45 o 
   0   1   2     4476.52     4537.00     39.21 o 
   1   1   2       42.29       63.94      1.36 o 
   2   1   2     2390.49     2402.80     20.82 o 
   3   1   2     2724.82     3016.53     26.68 o 
   4   1   2     2122.60     2150.71     20.93 o 
   5   1   2      165.08      162.97      5.33 o 
   6   1   2      154.50      161.78      6.11 o 
   7   1   2       46.17       39.53      6.67 o 
   8   1   2       24.44       31.12      6.37 o 
  -8   2   2       10.64        1.21      4.24 o 
  -7   2   2       42.96       52.77      6.43 o 
  -6   2   2      687.29      699.85     11.81 o 
  -5   2   2       23.20       16.99      1.78 o 
  -4   2   2      935.55     1034.07     11.80 o 
  -3   2   2      915.45      884.92      9.78 o 
  -2   2   2     4189.03     4589.19     37.65 o 
  -1   2   2     1027.63     1081.83     10.82 o 
   0   2   2     8545.74     8539.84     66.92 o 
   1   2   2        3.66        4.05      0.46 o 
   2   2   2      936.14      979.82      9.08 o 
   3   2   2      573.92      541.40      6.45 o 
   4   2   2      634.18      642.55      8.65 o 
   5   2   2      614.82      612.19      9.10 o 
   6   2   2       99.79      102.70      5.18 o 
   7   2   2      118.41      117.57      7.78 o 
   8   2   2       52.22       46.08     10.31 o 
  -8   3   2       25.02       27.29      8.49 o 
  -7   3   2      638.04      672.97     20.10 o 
  -6   3   2      145.44      152.23      5.52 o 
  -5   3   2      672.62      654.35     15.65 o 
  -4   3   2       92.97       79.87      2.78 o 
  -3   3   2       14.20        9.19      1.02 o 
  -2   3   2      562.82      599.79      6.13 o 
  -1   3   2    59939.35    59733.17    520.99 o 
   0   3   2     9397.31     9958.61     85.69 o 
   1   3   2     5568.53     5848.14     47.03 o 
   2   3   2      158.20      155.89      3.33 o 
   3   3   2       47.48       50.07      1.88 o 
   4   3   2       17.19       10.53      1.24 o 
   5   3   2      128.33      141.01      3.82 o 
   6   3   2       28.56       27.81      3.57 o 
   7   3   2      227.63      230.23      9.44 o 
   8   3   2       26.77       20.69      6.97 o 
  -8   4   2       59.02       57.00     11.52 o 
  -7   4   2       33.99       25.94      3.72 o 
  -6   4   2       23.04       23.63      2.59 o 
  -5   4   2      775.80      797.23     11.16 o 
  -4   4   2      581.94      575.45      7.39 o 
  -3   4   2     3708.98     3841.52     30.87 o 
  -2   4   2      615.39      672.89      8.49 o 
  -1   4   2      567.80      614.73      6.01 o 
   0   4   2      365.61      382.27      4.60 o 
   1   4   2     1237.50     1247.47     11.83 o 
   2   4   2     1082.88     1248.35     22.18 o 
   3   4   2     2660.93     2790.39     23.48 o 
   4   4   2      304.10      325.40      5.35 o 
   5   4   2      841.73      834.26     10.35 o 
   6   4   2       29.88       37.25      3.51 o 
   7   4   2      127.93      149.10     12.43 o 
   8   4   2       13.86       10.91      3.19 o 
  -8   5   2        4.12        0.87      8.19 o 
  -7   5   2      129.08      136.30      8.07 o 
  -6   5   2      148.40      151.65      6.11 o 
  -5   5   2        1.86        1.33      1.26 o 
  -4   5   2      866.75      806.66     10.66 o 
  -3   5   2      200.86      209.85      3.36 o 
  -2   5   2     4304.09     4441.03     37.90 o 
  -1   5   2     1486.77     1489.49     23.95 o 
   0   5   2       78.94       96.44      2.36 o 
   1   5   2     1095.84     1089.90     10.97 o 
   2   5   2      150.01      157.75      3.30 o 
   3   5   2     1212.29     1240.20     12.26 o 
   4   5   2     1010.32      999.95     11.09 o 
   5   5   2        3.96        4.02      1.74 o 
   6   5   2      137.16      136.18      5.90 o 
   7   5   2      279.68      301.92     14.36 o 
   8   5   2        0.64       -3.34      3.34 o 
  -8   6   2      122.70      129.12     11.36 o 
  -7   6   2       99.01      125.61      7.93 o 
  -6   6   2      273.87      276.25      7.58 o 
  -5   6   2      221.89      230.91      7.44 o 
  -4   6   2      291.61      279.87      7.35 o 
  -3   6   2     2040.52     1976.51     19.73 o 
  -2   6   2      316.88      269.74      4.63 o 
  -1   6   2      259.19      300.88      5.29 o 
   0   6   2     2299.85     2283.91     20.41 o 
   1   6   2     3600.54     3795.31     32.46 o 
   2   6   2     3945.65     4343.96     40.10 o 
   3   6   2       14.95       11.17      1.28 o 
   4   6   2      166.07      156.18      6.69 o 
   5   6   2      656.50      688.07     11.43 o 
   6   6   2      239.14      243.30      9.10 o 
   7   6   2      130.18      131.26     11.12 o 
   8   6   2      274.04      320.16     20.01 o 
  -8   7   2        0.07        0.00      4.85 o 
  -7   7   2      159.66      141.58      8.45 o 
  -6   7   2      641.29      658.09     13.75 o 
  -5   7   2        1.30       -1.29      1.58 o 
  -4   7   2     3500.55     3391.26     35.99 o 
  -3   7   2      310.35      326.57      5.82 o 
  -2   7   2      744.01      691.29      8.46 o 
  -1   7   2      486.30      552.28      7.43 o 
   0   7   2      262.33      280.84      4.51 o 
   1   7   2     1026.26     1050.29     11.37 o 
   2   7   2     2098.18     2079.91     19.94 o 
   3   7   2       16.41       22.98      1.72 o 
   4   7   2      237.71      232.40      5.95 o 
   5   7   2        0.12       -0.94      1.27 o 
   6   7   2        9.90        6.81      2.46 o 
   7   7   2      125.62      137.55     12.43 o 
  -7   8   2        0.46        5.59      3.60 o 
  -6   8   2      411.15      412.93      9.67 o 
  -5   8   2       30.25       28.63      3.17 o 
  -4   8   2      588.38      542.95     10.17 o 
  -3   8   2      210.43      208.53      6.36 o 
  -2   8   2      703.47      661.92      9.45 o 
  -1   8   2      102.55      127.96      2.99 o 
   0   8   2     1347.47     1252.28     13.18 o 
   1   8   2        3.76        5.12      1.02 o 
   2   8   2      106.97       88.95      3.03 o 
   3   8   2     1197.38     1182.17     15.40 o 
   4   8   2        1.77        3.58      1.28 o 
   5   8   2      144.81      137.00      7.49 o 
   6   8   2        0.87        1.75      2.70 o 
   7   8   2       38.65       39.68      6.64 o 
  -7   9   2       10.25        5.96      3.69 o 
  -6   9   2       17.13       16.89      2.89 o 
  -5   9   2        5.95        5.09      1.81 o 
  -4   9   2       46.55       52.24      4.25 o 
  -3   9   2      237.36      235.18      6.96 o 
  -2   9   2       35.83       25.92      2.64 o 
  -1   9   2      127.20      128.88      4.47 o 
   0   9   2      334.81      379.39      6.07 o 
   1   9   2      675.68      622.90      8.43 o 
   2   9   2       12.12       10.82      1.38 o 
   3   9   2      793.84      767.94     11.65 o 
   4   9   2      129.09      124.87      6.40 o 
   5   9   2        6.16        4.88      2.32 o 
   6   9   2      261.65      273.15     13.37 o 
   7   9   2        0.73        1.21      4.24 o 
  -7  10   2       65.09       66.77      6.25 o 
  -6  10   2       62.83       54.62      4.66 o 
  -5  10   2      837.97      837.78     16.49 o 
  -4  10   2        0.22        0.77      2.10 o 
  -3  10   2      655.08      696.06     13.33 o 
  -2  10   2      625.90      607.20     11.59 o 
  -1  10   2      494.67      470.27      7.09 o 
   0  10   2      700.17      708.66      9.36 o 
   1  10   2      762.41      794.45     10.24 o 
   2  10   2       30.76       31.58      2.77 o 
   3  10   2        2.87        2.67      1.65 o 
   4  10   2      117.12      109.86      6.80 o 
   5  10   2      377.90      384.18     12.33 o 
   6  10   2       40.29       40.76      5.60 o 
  -7  11   2       55.03       48.51      7.28 o 
  -6  11   2        1.27        6.31      3.77 o 
  -5  11   2       31.06       25.68      3.44 o 
  -4  11   2        0.15       -0.30      1.93 o 
  -3  11   2       96.45      101.10      7.26 o 
  -2  11   2       65.54       57.58      4.08 o 
  -1  11   2      795.87      816.24     15.87 o 
   0  11   2       57.35       57.46      3.16 o 
   1  11   2      459.57      428.62      7.18 o 
   2  11   2       52.63       51.37      3.81 o 
   3  11   2        3.50        1.21      2.29 o 
   4  11   2        3.56        4.85      2.29 o 
   5  11   2        2.58        2.12      2.65 o 
   6  11   2       90.08       93.70      7.66 o 
  -6  12   2      117.28       99.74      7.67 o 
  -5  12   2        0.19        4.89      2.20 o 
  -4  12   2        1.21       -0.69      1.65 o 
  -3  12   2      573.62      566.13     12.42 o 
  -2  12   2       19.94       17.88      2.40 o 
  -1  12   2      178.43      169.36      5.80 o 
   0  12   2      446.14      444.68      8.38 o 
   1  12   2      468.07      488.48      9.13 o 
   2  12   2        5.43        3.72      1.58 o 
   3  12   2      295.93      290.65      8.46 o 
   4  12   2        7.72        7.78      2.20 o 
   5  12   2      373.66      377.06     15.32 o 
   6  12   2        3.47        1.56      2.25 o 
  -6  13   2       25.00       19.26      3.94 o 
  -5  13   2        5.35        3.66      2.36 o 
  -4  13   2      199.17      197.64     15.58 o 
  -3  13   2       21.10       25.13      4.73 o 
  -2  13   2      352.19      339.16      9.16 o 
  -1  13   2      190.01      190.76      6.35 o 
   0  13   2       75.49       76.60      5.11 o 
   1  13   2       10.37        7.74      1.73 o 
   2  13   2        6.65        3.91      1.82 o 
   3  13   2      114.29      113.37      6.35 o 
   4  13   2        1.58        1.49      1.74 o 
   5  13   2       40.33       37.09      6.60 o 
   6  13   2        2.25        6.06      2.43 o 
  -5  14   2       38.20       41.76      4.25 o 
  -4  14   2        6.24        3.53      2.15 o 
  -3  14   2      229.72      212.22      7.80 o 
  -2  14   2        5.32        4.86      2.09 o 
  -1  14   2      115.11      117.96      5.61 o 
   0  14   2      356.42      384.14     14.36 o 
   1  14   2      122.62      132.27      6.66 o 
   2  14   2     1144.54     1164.64     22.73 o 
   3  14   2        0.00       -0.61      1.65 o 
   4  14   2       14.07       13.93      4.72 o 
   5  14   2       16.95       13.19      3.05 o 
  -5  15   2        0.23       -1.32      2.11 o 
  -4  15   2      106.11      106.79      6.94 o 
  -3  15   2       38.40       40.48      4.23 o 
  -2  15   2        4.13        3.03      2.12 o 
  -1  15   2      588.82      579.18     12.95 o 
   0  15   2       42.42       34.26      6.67 o 
   1  15   2      203.06      182.74     10.07 o 
   2  15   2      317.33      348.65     11.51 o 
   3  15   2      117.55      128.50      7.27 o 
   4  15   2      118.71      134.68      9.10 o 
   5  15   2       34.93       44.60      5.82 o 
  -4  16   2       16.18       16.08      3.59 o 
  -3  16   2      186.40      187.25      7.88 o 
  -2  16   2      619.63      642.07     14.54 o 
  -1  16   2       35.61       39.33      6.21 o 
   0  16   2      377.49      384.83     15.65 o 
   1  16   2       43.33       39.72      6.00 o 
   2  16   2        7.72        8.64      2.82 o 
   3  16   2       80.59       81.76      6.73 o 
   4  16   2      164.00      176.30      9.04 o 
  -4  17   2       32.27       25.47      5.46 o 
  -3  17   2        5.43        1.34      1.88 o 
  -2  17   2       96.36      100.95     10.07 o 
  -1  17   2      583.82      583.31     20.79 o 
   0  17   2       32.22       19.62      7.58 o 
   1  17   2      157.79      169.79     23.65 o 
   2  17   2       56.54       53.10     12.13 o 
   3  17   2        1.30       -1.75      1.75 o 
  -2  18   2        0.24        3.64      3.03 o 
  -1  18   2      145.08      168.09     24.86 o 
   0  18   2       21.21       22.89      7.28 o 
   1  18   2       11.04       13.64      3.86 o 
   2  18   2       16.27       18.80      4.24 o 
  -7   0   3      395.37      411.34     14.79 o 
  -5   0   3      476.67      477.16     10.95 o 
  -3   0   3     5135.51     5485.50     64.41 o 
  -1   0   3     1445.85     1462.56     30.32 o 
   1   0   3      580.21      582.60      8.03 o 
   3   0   3    12564.29    14079.96    158.45 o 
   5   0   3      646.09      629.23     14.25 o 
   7   0   3      157.86      140.71      9.03 o 
  -8   1   3       10.95       11.52      4.24 o 
  -7   1   3        3.33        0.47      2.01 o 
  -6   1   3        0.33       -0.18      1.93 o 
  -5   1   3       77.44       77.45      3.25 o 
  -4   1   3       19.91       22.10      2.26 o 
  -3   1   3       92.44       71.59      2.17 o 
  -2   1   3     1243.93     1278.10     11.99 o 
  -1   1   3      181.22      193.25      2.52 o 
   0   1   3     3658.07     3838.29     33.71 o 
   1   1   3     3217.21     3083.11     23.35 o 
   2   1   3     1047.39     1106.92     10.80 o 
   3   1   3      194.91      179.64      3.59 o 
   4   1   3       11.38       10.14      1.19 o 
   5   1   3       23.02       19.84      1.81 o 
   6   1   3       27.73       23.16      3.27 o 
   7   1   3      234.58      225.08     14.03 o 
   8   1   3       36.60       35.56      6.64 o 
  -8   2   3       27.70       17.58      6.06 o 
  -7   2   3      320.72      331.73      9.30 o 
  -6   2   3       90.49       91.50      5.27 o 
  -5   2   3       89.13       88.22      4.20 o 
  -4   2   3      294.92      302.53      5.28 o 
  -3   2   3        7.69        2.38      1.08 o 
  -2   2   3       26.90       25.94      1.45 o 
  -1   2   3     1893.64     1935.20     18.44 o 
   0   2   3     3478.02     3583.68     28.96 o 
   1   2   3      637.50      626.29     10.41 o 
   2   2   3      496.19      445.04      5.04 o 
   3   2   3      249.00      191.09      4.53 o 
   4   2   3        9.52       11.85      1.20 o 
   5   2   3     1197.39     1135.11     13.76 o 
   6   2   3      170.66      193.49      6.71 o 
   7   2   3       16.93       17.47      3.50 o 
   8   2   3       94.36       84.89     13.34 o 
  -8   3   3      147.57      159.47     17.58 o 
  -7   3   3       87.00       85.01      5.58 o 
  -6   3   3       91.55       89.16      5.38 o 
  -5   3   3      115.40      119.64      4.39 o 
  -4   3   3     1234.17     1220.56     13.97 o 
  -3   3   3       82.61       97.37      2.98 o 
  -2   3   3      504.88      561.54      6.67 o 
  -1   3   3     9760.65    10569.25     84.56 o 
   0   3   3     3026.05     3187.16     39.82 o 
   1   3   3      372.77      396.55      4.79 o 
   2   3   3      663.77      621.79      6.60 o 
   3   3   3      314.77      329.87      4.71 o 
   4   3   3      962.93      872.13      9.90 o 
   5   3   3      527.96      574.35      8.86 o 
   6   3   3       11.72       16.21      2.93 o 
   7   3   3        3.16        8.93      2.76 o 
   8   3   3       34.60       33.35      6.06 o 
  -8   4   3       33.56       23.65      7.28 o 
  -7   4   3       11.40        7.58      2.00 o 
  -6   4   3      133.77      140.72      5.29 o 
  -5   4   3       25.32       30.09      2.65 o 
  -4   4   3       69.44       75.04      3.38 o 
  -3   4   3       32.45       34.67      1.50 o 
  -2   4   3        6.04       22.13      1.23 o 
  -1   4   3       68.64       71.99      1.37 o 
   0   4   3     8906.83     9207.58     73.02 o 
   1   4   3     1281.61     1328.39     12.61 o 
   2   4   3     1687.58     1722.53     16.31 o 
   3   4   3       87.99       97.82      2.53 o 
   4   4   3      129.31      113.49      3.11 o 
   5   4   3      507.50      475.68      8.98 o 
   6   4   3      417.23      392.96     11.87 o 
   7   4   3       94.70       97.85      9.40 o 
   8   4   3      527.92      601.26     20.96 o 
  -8   5   3        2.31       -0.12      3.03 o 
  -7   5   3       53.49       59.48      4.90 o 
  -6   5   3      590.91      543.16     16.81 o 
  -5   5   3      344.96      317.12      7.52 o 
  -4   5   3     1090.96     1088.19     13.07 o 
  -3   5   3      150.00      153.21      3.60 o 
  -2   5   3     1889.27     1864.73     17.70 o 
  -1   5   3     1084.78     1179.13     11.25 o 
   0   5   3       26.94       24.48      1.67 o 
   1   5   3       48.66       53.41      1.80 o 
   2   5   3     2212.52     2356.23     21.64 o 
   3   5   3        0.70        0.33      0.65 o 
   4   5   3      515.85      520.61      7.25 o 
   5   5   3       13.68       18.92      2.44 o 
   6   5   3       79.62       87.42      6.58 o 
   7   5   3       90.94       86.97      9.21 o 
   8   5   3       16.58       20.01      4.85 o 
  -8   6   3        0.30        0.38      4.55 o 
  -7   6   3        0.76       -1.89      2.04 o 
  -6   6   3      292.11      297.12      7.90 o 
  -5   6   3      172.58      163.43      5.47 o 
  -4   6   3      175.26      155.91      5.03 o 
  -3   6   3      168.08      152.15      4.79 o 
  -2   6   3     1082.58     1212.54     12.76 o 
  -1   6   3       30.55       27.86      1.44 o 
   0   6   3      389.79      358.69      5.05 o 
   1   6   3     1007.31     1041.42     11.09 o 
   2   6   3     1487.37     1571.99     15.69 o 
   3   6   3     2151.37     2028.07     25.00 o 
   4   6   3      627.23      626.13      8.29 o 
   5   6   3      727.64      721.89     13.64 o 
   6   6   3        3.26        4.85      3.00 o 
   7   6   3      101.75      121.59     10.93 o 
  -8   7   3      124.17      163.72     18.80 o 
  -7   7   3      346.72      361.59     12.57 o 
  -6   7   3        8.25        9.63      2.43 o 
  -5   7   3      135.47      131.39      5.56 o 
  -4   7   3      188.32      191.40      6.71 o 
  -3   7   3     1093.34     1092.93     14.74 o 
  -2   7   3      174.24      180.36      3.93 o 
  -1   7   3     4052.97     3966.30     33.85 o 
   0   7   3      765.77      807.36      9.18 o 
   1   7   3     2116.85     2093.65     19.76 o 
   2   7   3      696.42      756.68      9.58 o 
   3   7   3       11.37        7.80      1.19 o 
   4   7   3      139.52      147.93      4.66 o 
   5   7   3     1473.46     1485.72     26.43 o 
   6   7   3      112.18      137.14     10.69 o 
   7   7   3      243.01      256.27     13.70 o 
  -7   8   3      185.11      201.24     10.34 o 
  -6   8   3      130.11      121.58      6.10 o 
  -5   8   3      215.62      218.56      6.63 o 
  -4   8   3      414.81      358.86      8.13 o 
  -3   8   3      685.92      661.43     10.90 o 
  -2   8   3      985.00      993.08     20.44 o 
  -1   8   3      103.89      123.45      2.93 o 
   0   8   3     1191.02     1256.54     14.62 o 
   1   8   3      110.30       96.74      2.87 o 
   2   8   3       54.82       67.30      2.82 o 
   3   8   3     1783.81     1813.46     18.90 o 
   4   8   3      163.01      165.49      5.08 o 
   5   8   3       89.54      116.29      8.61 o 
   6   8   3      110.27      117.94      7.27 o 
   7   8   3        5.49        5.76      3.94 o 
  -7   9   3       64.86       48.38      5.79 o 
  -6   9   3      329.42      336.96      9.04 o 
  -5   9   3      161.37      141.93      6.12 o 
  -4   9   3      136.04      132.42      5.32 o 
  -3   9   3       81.84       71.55      4.47 o 
  -2   9   3      437.30      386.26     12.43 o 
  -1   9   3      507.85      494.63      6.97 o 
   0   9   3        2.39       -0.08      0.72 o 
   1   9   3     1888.52     1945.02     19.42 o 
   2   9   3      676.65      691.73      9.41 o 
   3   9   3      892.35      901.08     13.07 o 
   4   9   3      378.43      356.70      9.04 o 
   5   9   3      132.40      124.30      7.28 o 
   6   9   3       81.31       95.63      7.13 o 
   7   9   3       50.88       64.42      8.19 o 
  -7  10   3       68.20       63.79      6.13 o 
  -6  10   3        1.07       -0.70      1.88 o 
  -5  10   3       62.20       52.77      4.68 o 
  -4  10   3      189.13      176.10      6.66 o 
  -3  10   3       15.99       17.43      2.80 o 
  -2  10   3      592.90      536.57     10.84 o 
  -1  10   3       67.95       66.70      3.09 o 
   0  10   3      592.36      596.92      8.42 o 
   1  10   3        0.14       -0.66      1.22 o 
   2  10   3       66.64       75.72      3.18 o 
   3  10   3      293.88      298.48      7.99 o 
   4  10   3      317.07      305.22      8.49 o 
   5  10   3        0.20        0.57      2.44 o 
   6  10   3      302.60      325.61     11.69 o 
  -7  11   3       82.99       60.64      9.10 o 
  -6  11   3      240.95      277.51      9.49 o 
  -5  11   3        1.14        1.03      1.75 o 
  -4  11   3      331.53      313.50      9.23 o 
  -3  11   3        1.25        4.37      1.78 o 
  -2  11   3       98.66      102.33      4.97 o 
  -1  11   3      242.55      246.40      6.88 o 
   0  11   3       65.47       63.84      3.01 o 
   1  11   3      443.47      448.77      7.55 o 
   2  11   3      884.87      888.67     14.65 o 
   3  11   3        0.03       -1.34      1.34 o 
   4  11   3      149.98      151.61      5.95 o 
   5  11   3       33.19       27.37      4.18 o 
   6  11   3       27.05       17.70      6.37 o 
  -6  12   3        1.55        0.94      3.21 o 
  -5  12   3        5.31        8.83      2.32 o 
  -4  12   3      394.47      386.38     10.53 o 
  -3  12   3        1.42       -0.76      1.38 o 
  -2  12   3      170.51      170.86      6.21 o 
  -1  12   3      691.64      691.82     13.01 o 
   0  12   3        0.28        1.69      1.04 o 
   1  12   3     1625.02     1689.83     18.73 o 
   2  12   3      379.22      397.81      9.62 o 
   3  12   3        0.20        0.40      1.75 o 
   4  12   3        0.74       -0.33      2.33 o 
   5  12   3        0.07       -2.11      2.11 o 
   6  12   3        6.91        5.51      2.85 o 
  -6  13   3       30.21       34.55      5.38 o 
  -5  13   3       36.03       36.30      4.15 o 
  -4  13   3        0.63       -0.73      1.78 o 
  -3  13   3      253.88      261.70      8.40 o 
  -2  13   3       87.94       97.42      5.65 o 
  -1  13   3      477.78      524.31     11.34 o 
   0  13   3      161.09      163.66      5.81 o 
   1  13   3       20.08       22.34      3.11 o 
   2  13   3      209.87      218.49      9.16 o 
   3  13   3       44.50       55.79      4.45 o 
   4  13   3       75.37       82.29      6.76 o 
   5  13   3      160.03      158.72      9.05 o 
   6  13   3       70.19       71.55      9.10 o 
  -5  14   3        6.65        6.95      2.13 o 
  -4  14   3       19.36       25.75      3.51 o 
  -3  14   3       12.61       10.16      2.51 o 
  -2  14   3      565.63      540.73     12.42 o 
  -1  14   3       10.10        9.10      2.63 o 
   0  14   3      385.00      379.52      9.49 o 
   1  14   3        2.52        3.64      1.75 o 
   2  14   3       25.10       23.82      3.24 o 
   3  14   3      261.50      272.40      8.60 o 
   4  14   3        9.02        0.15      2.47 o 
   5  14   3       44.94       39.44      5.72 o 
  -5  15   3       41.90       53.34      8.79 o 
  -4  15   3        1.06        3.45      2.07 o 
  -3  15   3      141.82      147.78      7.52 o 
  -2  15   3       26.67       29.09      3.50 o 
  -1  15   3      368.30      373.52     10.06 o 
   0  15   3      330.09      340.47     14.13 o 
   1  15   3      256.42      272.30     20.01 o 
   2  15   3        9.33        6.55      2.50 o 
   3  15   3       89.94       98.10      6.30 o 
   4  15   3       26.67       31.92      4.25 o 
   5  15   3      130.50      129.37     10.49 o 
  -4  16   3       14.89       10.65      2.20 o 
  -3  16   3      220.86      230.14      8.71 o 
  -2  16   3       78.62       94.48      6.34 o 
  -1  16   3      260.08      244.35     13.95 o 
   0  16   3       28.02       33.61      5.35 o 
   1  16   3       12.61        9.86      3.19 o 
   2  16   3       26.02       19.65      5.46 o 
   3  16   3       58.62       56.89      5.26 o 
   4  16   3       92.38       91.00      6.86 o 
  -3  17   3      274.93      295.08      9.92 o 
  -2  17   3       79.34       91.78      7.04 o 
  -1  17   3       84.73       96.51     15.46 o 
   0  17   3       18.26       22.58      5.52 o 
   1  17   3        9.57        4.85      3.00 o 
   2  17   3      151.22      160.22     10.78 o 
   3  17   3       82.97       88.59     14.25 o 
  -2  18   3       45.28       47.30      7.88 o 
  -1  18   3       10.75        4.24      6.37 o 
   0  18   3      147.35      141.79     11.58 o 
   1  18   3       81.85       94.20      9.15 o 
   2  18   3       43.10       39.41      6.67 o 
  -6   0   4      885.14      908.60     17.59 o 
  -4   0   4      633.27      655.22     12.21 o 
  -2   0   4     6806.40     7299.91     82.85 o 
   0   0   4     1295.62     1258.72     15.62 o 
   2   0   4      372.57      418.61      7.13 o 
   4   0   4      145.62       94.44      4.81 o 
   6   0   4      230.54      192.57     20.31 o 
   8   0   4        0.18        6.67      5.46 o 
  -8   1   4       45.50       44.26      7.88 o 
  -7   1   4       23.25       27.70      3.61 o 
  -6   1   4        5.33        6.88      1.66 o 
  -5   1   4       60.88       60.84      3.39 o 
  -4   1   4     1497.50     1591.83     16.40 o 
  -3   1   4      885.98     1022.36     10.82 o 
  -2   1   4        0.43        0.49      0.50 o 
  -1   1   4     6916.76     7122.15     66.88 o 
   0   1   4     1828.70     1845.87     21.60 o 
   1   1   4      263.29      232.29      4.85 o 
   2   1   4     3038.32     3412.41     28.79 o 
   3   1   4       42.36       66.06      2.27 o 
   4   1   4      787.07      779.18      9.82 o 
   5   1   4      322.81      315.93      8.09 o 
   6   1   4      104.98      101.37      6.63 o 
   7   1   4       19.66       18.68      3.69 o 
   8   1   4       42.73       42.15      7.06 o 
  -8   2   4       39.77       46.08      9.10 o 
  -7   2   4        8.15        4.52      1.65 o 
  -6   2   4      149.07      146.12      4.97 o 
  -5   2   4      590.83      583.95      8.65 o 
  -4   2   4       83.03       95.03      3.00 o 
  -3   2   4     3954.65     4245.96     36.12 o 
  -2   2   4     1075.80     1066.15     10.39 o 
  -1   2   4    17848.24    18685.50    136.71 o 
   0   2   4      997.96     1049.43      9.94 o 
   1   2   4      146.63      146.69      2.36 o 
   2   2   4     3928.11     4412.55     34.02 o 
   3   2   4     1544.87     1658.31     14.90 o 
   4   2   4       24.78       22.46      1.57 o 
   5   2   4     1872.36     1818.84     21.73 o 
   6   2   4       26.68       26.22      3.01 o 
   7   2   4        9.29        5.96      2.55 o 
   8   2   4        1.23        7.19      2.02 o 
  -8   3   4       63.48       92.17     13.34 o 
  -7   3   4      208.04      231.49      7.08 o 
  -6   3   4      105.65      106.98      5.07 o 
  -5   3   4      265.23      256.67      5.94 o 
  -4   3   4       10.34       10.25      1.23 o 
  -3   3   4      532.39      464.15      5.79 o 
  -2   3   4      354.20      412.99      5.37 o 
  -1   3   4      290.92      310.12      4.47 o 
   0   3   4     4941.24     5028.75     41.76 o 
   1   3   4     1993.62     1983.99     17.63 o 
   2   3   4     1913.31     2231.12     20.13 o 
   3   3   4      454.10      493.38      6.51 o 
   4   3   4        4.56        3.03      0.94 o 
   5   3   4        0.17        2.51      1.26 o 
   6   3   4       93.49       88.18      6.39 o 
   7   3   4       12.84       18.02      3.61 o 
   8   3   4       73.96       74.21     11.22 o 
  -8   4   4       19.06       11.60      3.34 o 
  -7   4   4        2.49        1.47      1.62 o 
  -6   4   4       52.84       49.27      3.73 o 
  -5   4   4     3089.30     3148.15     34.21 o 
  -4   4   4       47.50       48.97      2.52 o 
  -3   4   4       26.33       16.08      1.40 o 
  -2   4   4        1.64        1.66      0.59 o 
  -1   4   4      422.88      408.48      5.14 o 
   0   4   4     4811.38     5018.39     55.05 o 
   1   4   4      214.68      218.07      3.54 o 
   2   4   4     1294.13     1404.32     13.94 o 
   3   4   4      334.05      313.82      4.76 o 
   4   4   4      512.18      512.88      7.00 o 
   5   4   4      698.05      622.57     10.64 o 
   6   4   4      159.63      141.99     10.70 o 
   7   4   4      173.24      178.32      9.03 o 
   8   4   4       23.86       27.89      6.06 o 
  -8   5   4        0.45        6.35      2.46 o 
  -7   5   4      289.30      289.74      9.02 o 
  -6   5   4       16.14       13.07      2.22 o 
  -5   5   4       95.94       73.36      4.38 o 
  -4   5   4        0.15       -0.50      1.17 o 
  -3   5   4      258.89      237.03      4.44 o 
  -2   5   4      246.99      289.25      5.69 o 
  -1   5   4     2927.44     3032.96     24.23 o 
   0   5   4       29.67       32.73      1.53 o 
   1   5   4      519.46      480.00      6.16 o 
   2   5   4        0.26        0.89      0.72 o 
   3   5   4        7.69        6.04      1.18 o 
   4   5   4       16.88       15.14      1.63 o 
   5   5   4       68.96       77.36      4.47 o 
   6   5   4       87.25       95.73      7.31 o 
   7   5   4        2.24       -2.76      2.76 o 
   8   5   4      212.40      224.36     16.37 o 
  -8   6   4      119.40      130.15      8.81 o 
  -7   6   4      164.59      156.15      7.31 o 
  -6   6   4      644.74      663.68     12.47 o 
  -5   6   4       32.20       36.45      3.17 o 
  -4   6   4      208.64      216.51      6.55 o 
  -3   6   4      125.23      137.12      4.27 o 
  -2   6   4     1865.14     1945.05     21.35 o 
  -1   6   4     2222.27     2501.03     24.63 o 
   0   6   4      203.03      158.02      3.48 o 
   1   6   4        6.46        5.37      1.18 o 
   2   6   4       28.86       18.30      1.46 o 
   3   6   4       74.79       79.68      3.07 o 
   4   6   4      113.70      113.63      3.52 o 
   5   6   4      185.31      171.60      6.21 o 
   6   6   4        2.19        6.14      3.34 o 
   7   6   4       15.58       20.30      4.92 o 
  -8   7   4        9.72       25.47      7.88 o 
  -7   7   4       69.73       70.82      7.96 o 
  -6   7   4      181.93      170.98      6.85 o 
  -5   7   4        0.02        2.98      1.60 o 
  -4   7   4      382.39      365.60      7.96 o 
  -3   7   4       21.22       13.96      1.97 o 
  -2   7   4       77.56       56.78      3.07 o 
  -1   7   4        7.43        4.38      1.01 o 
   0   7   4       47.63       50.59      2.05 o 
   1   7   4      194.90      190.90      3.95 o 
   2   7   4        2.59        1.24      0.84 o 
   3   7   4      179.74      175.36      4.27 o 
   4   7   4      145.05      132.04      4.38 o 
   5   7   4      331.17      345.33      9.17 o 
   6   7   4      143.60      144.26     11.36 o 
   7   7   4       10.12        8.63      4.49 o 
  -8   8   4        2.47       -1.82      2.43 o 
  -7   8   4        0.16       -1.42      2.33 o 
  -6   8   4        4.97        2.78      1.81 o 
  -5   8   4        5.26        5.98      2.13 o 
  -4   8   4       65.96       65.48      4.05 o 
  -3   8   4      399.28      407.60      8.24 o 
  -2   8   4      142.09      149.26      5.00 o 
  -1   8   4       73.49       64.09      2.20 o 
   0   8   4        5.72        1.53      0.75 o 
   1   8   4      535.61      556.60      7.79 o 
   2   8   4      673.95      696.48      9.34 o 
   3   8   4       74.27       77.42      3.13 o 
   4   8   4        7.72        5.77      1.37 o 
   5   8   4      164.24      158.44     10.76 o 
   6   8   4       43.29       56.42      7.29 o 
   7   8   4       26.44       21.56      5.09 o 
  -7   9   4       61.47       56.81      8.05 o 
  -6   9   4       16.64       17.45      2.56 o 
  -5   9   4       73.12       76.64      4.79 o 
  -4   9   4     2052.83     1966.68     25.17 o 
  -3   9   4      158.55      154.79      5.76 o 
  -2   9   4      206.34      188.45      5.83 o 
  -1   9   4      460.13      448.67      6.49 o 
   0   9   4     1087.33     1100.07     13.69 o 
   1   9   4       74.14       87.31      3.05 o 
   2   9   4      549.15      581.19     10.39 o 
   3   9   4      223.30      235.23      5.91 o 
   4   9   4      740.55      738.21     21.50 o 
   5   9   4       35.41       36.16      4.28 o 
   6   9   4      301.93      318.95     15.22 o 
   7   9   4        3.33        0.61      2.91 o 
  -7  10   4       45.56       49.54      6.67 o 
  -6  10   4       11.54        9.59      2.32 o 
  -5  10   4      267.42      260.93      8.55 o 
  -4  10   4       94.57       92.02      5.60 o 
  -3  10   4      627.47      587.15     12.05 o 
  -2  10   4      206.40      204.71      6.36 o 
  -1  10   4      202.99      219.36      5.62 o 
   0  10   4        6.06        4.49      1.09 o 
   1  10   4       92.10      100.25      3.31 o 
   2  10   4        0.75        1.32      1.00 o 
   3  10   4        0.41       -1.02      1.20 o 
   4  10   4       81.95       84.21      6.28 o 
   5  10   4       11.81       14.62      2.93 o 
   6  10   4        0.06       -0.36      3.19 o 
  -7  11   4      263.80      252.25     16.98 o 
  -6  11   4       45.52       49.69      5.60 o 
  -5  11   4       56.73       47.31      7.44 o 
  -4  11   4       18.15       12.35      4.64 o 
  -3  11   4      249.84      235.41     10.94 o 
  -2  11   4      121.04      125.38      5.14 o 
  -1  11   4      171.13      153.44      5.53 o 
   0  11   4       52.10       59.55      3.33 o 
   1  11   4     1744.44     1787.06     19.12 o 
   2  11   4      263.39      254.52      6.33 o 
   3  11   4       32.92       26.68      3.13 o 
   4  11   4       14.32       12.57      2.80 o 
   5  11   4        0.04       -1.82      1.82 o 
   6  11   4        0.18        2.00      3.63 o 
  -6  12   4        0.32       -0.84      2.19 o 
  -5  12   4      183.81      195.39      7.87 o 
  -4  12   4       98.77      111.25      6.51 o 
  -3  12   4       12.62       11.14      2.40 o 
  -2  12   4      397.46      378.36      9.55 o 
  -1  12   4      197.77      206.84      6.66 o 
   0  12   4       47.15       48.16      3.19 o 
   1  12   4       47.08       52.34      3.07 o 
   2  12   4      146.45      161.25      6.86 o 
   3  12   4       41.23       37.11      3.54 o 
   4  12   4      189.73      202.94      8.85 o 
   5  12   4       62.69       61.61      6.35 o 
   6  12   4       28.36       41.23     10.31 o 
  -6  13   4      146.63      166.31     10.47 o 
  -5  13   4       31.43       26.77      3.60 o 
  -4  13   4      151.19      147.75      7.34 o 
  -3  13   4       50.68       48.40      4.30 o 
  -2  13   4      194.52      174.13      6.50 o 
  -1  13   4      376.58      378.42      9.55 o 
   0  13   4        8.85        5.12      1.69 o 
   1  13   4       20.36       19.84      2.56 o 
   2  13   4      134.43      133.74      5.70 o 
   3  13   4      230.48      220.45     10.86 o 
   4  13   4       57.45       68.32      6.22 o 
   5  13   4        0.86        1.30      2.02 o 
  -5  14   4        8.51        6.45      2.22 o 
  -4  14   4        1.06        6.78      2.37 o 
  -3  14   4        4.04        4.48      2.13 o 
  -2  14   4      674.28      655.28     13.94 o 
  -1  14   4       93.56       86.86      5.30 o 
   0  14   4      158.96      151.31      5.94 o 
   1  14   4      236.81      258.31     10.72 o 
   2  14   4       14.18       18.93      3.02 o 
   3  14   4      129.82      138.00      6.47 o 
   4  14   4        8.21        0.86      2.04 o 
   5  14   4        0.13       -1.13      3.12 o 
  -5  15   4        6.94        9.28      3.94 o 
  -4  15   4       33.54       40.96      4.50 o 
  -3  15   4       45.70       51.39      4.84 o 
  -2  15   4      389.31      403.88     10.98 o 
  -1  15   4      154.93      147.92      9.28 o 
   0  15   4       43.56       40.79      5.52 o 
   1  15   4       35.14       39.72      5.57 o 
   2  15   4       46.07       43.32      4.78 o 
   3  15   4       77.96      100.86      9.21 o 
   4  15   4      137.79      177.17     10.01 o 
   5  15   4       86.03       69.15     17.58 o 
  -4  16   4        5.07       -0.79      1.78 o 
  -3  16   4      536.48      611.53     15.14 o 
  -2  16   4        0.07       -0.16      2.19 o 
  -1  16   4      209.29      195.62     11.36 o 
   0  16   4       33.93       25.17      5.15 o 
   1  16   4       97.16      103.98      9.21 o 
   2  16   4       82.91       77.59      7.92 o 
   3  16   4        5.86        1.60      4.24 o 
   4  16   4        0.20       -3.25      4.24 o 
  -3  17   4       46.75       27.69      4.11 o 
  -2  17   4       66.30       58.24      5.88 o 
  -1  17   4       37.23       39.27      6.64 o 
   0  17   4       11.26       10.76      4.06 o 
   1  17   4      100.74      110.52      9.83 o 
   2  17   4       17.19       17.67      3.43 o 
   3  17   4      114.66      118.24     13.95 o 
  -1  18   4       49.85       44.04      6.39 o 
   0  18   4       52.89       59.40      7.88 o 
   1  18   4        9.71        6.67      3.64 o 
  -7   0   5      718.75      726.85     20.79 o 
  -5   0   5     1066.77     1055.19     18.32 o 
  -3   0   5      711.60      691.07     11.65 o 
  -1   0   5     2482.86     2607.31     77.48 o 
   1   0   5      961.36      955.85     16.93 o 
   3   0   5     1595.84     1482.48     39.47 o 
   5   0   5      247.95      249.55     10.26 o 
   7   0   5      119.47      143.01     13.34 o 
  -8   1   5        5.99        7.88      3.64 o 
  -7   1   5      320.29      348.60     11.42 o 
  -6   1   5      696.92      706.49     11.81 o 
  -5   1   5        0.76        1.52      0.99 o 
  -4   1   5      657.87      628.91     10.24 o 
  -3   1   5       23.17       45.68      1.91 o 
  -2   1   5     1809.25     1948.47     17.47 o 
  -1   1   5    27064.50    26785.71    251.39 o 
   0   1   5     1236.64     1252.23     11.24 o 
   1   1   5    10016.35    10477.90    102.40 o 
   2   1   5      603.57      579.27      6.28 o 
   3   1   5      777.21      874.23      9.78 o 
   4   1   5      155.87      148.24      3.58 o 
   5   1   5      131.80      131.40     13.11 o 
   6   1   5        7.85       16.44      2.44 o 
   7   1   5      786.64      824.25     19.58 o 
   8   1   5       43.45       49.15     11.52 o 
  -8   2   5      105.83      105.91      9.40 o 
  -7   2   5       31.87       30.17      3.81 o 
  -6   2   5       12.34       10.17      1.81 o 
  -5   2   5      608.15      624.93     10.39 o 
  -4   2   5       68.93       86.13      2.81 o 
  -3   2   5     1957.54     2035.43     53.74 o 
  -2   2   5      942.44      929.50     12.18 o 
  -1   2   5    14442.68    15229.18    161.06 o 
   0   2   5     1503.37     1455.85     12.16 o 
   1   2   5     3592.74     3761.98     55.61 o 
   2   2   5     1113.70     1084.35     12.09 o 
   3   2   5      580.22      602.98      6.91 o 
   4   2   5        4.35        4.13      1.10 o 
   5   2   5      383.61      394.61      9.39 o 
   6   2   5      169.38      189.30      7.81 o 
   7   2   5        3.98        4.02      2.32 o 
   8   2   5      367.97      397.56     17.56 o 
  -8   3   5       93.88       96.14      8.88 o 
  -7   3   5        2.37        0.29      1.67 o 
  -6   3   5      125.25      120.15      5.20 o 
  -5   3   5      190.87      179.37      4.90 o 
  -4   3   5     2021.13     2061.56     20.14 o 
  -3   3   5      613.74      674.52      7.48 o 
  -2   3   5     1427.57     1294.68     18.36 o 
  -1   3   5     1464.69     1665.28     15.34 o 
   0   3   5       42.58       29.82      1.50 o 
   1   3   5       14.50       14.75      1.02 o 
   2   3   5     9212.82     9692.57     88.73 o 
   3   3   5      420.98      475.92      5.99 o 
   4   3   5     4612.66     4733.49     41.51 o 
   5   3   5       37.72       47.45      3.92 o 
   6   3   5      219.71      231.38      7.51 o 
   7   3   5       33.43       36.33      5.78 o 
   8   3   5      118.22      152.13     15.16 o 
  -8   4   5      174.05      219.83     16.07 o 
  -7   4   5       40.84       37.88      3.85 o 
  -6   4   5       26.98       31.85      3.85 o 
  -5   4   5      212.22      219.01      6.22 o 
  -4   4   5       63.43       58.96      3.47 o 
  -3   4   5      131.13      114.52      2.90 o 
  -2   4   5     1986.64     1932.44     27.83 o 
  -1   4   5       53.34       63.58      1.79 o 
   0   4   5     2925.28     2820.60     24.48 o 
   1   4   5      938.25     1008.58     10.36 o 
   2   4   5      754.09      722.88      8.47 o 
   3   4   5        0.45        0.19      0.70 o 
   4   4   5      146.25      146.50      3.72 o 
   5   4   5      114.27      123.97      5.87 o 
   6   4   5      415.38      396.70     12.24 o 
   7   4   5        5.29       10.91      3.37 o 
   8   4   5      105.92      101.26     11.52 o 
  -8   5   5      219.74      234.44     10.02 o 
  -7   5   5      122.01      116.79      6.15 o 
  -6   5   5       51.73       56.52      4.11 o 
  -5   5   5      646.33      581.20     10.79 o 
  -4   5   5      747.32      660.56     10.84 o 
  -3   5   5      144.07      119.59      2.87 o 
  -2   5   5      866.27      841.26     12.57 o 
  -1   5   5      187.17      142.96      3.64 o 
   0   5   5       46.23       44.85      1.63 o 
   1   5   5     2038.13     2068.43     19.13 o 
   2   5   5      425.22      348.53      5.50 o 
   3   5   5      329.64      339.46      5.70 o 
   4   5   5      875.20      886.39     14.26 o 
   5   5   5       14.34        9.31      2.33 o 
   6   5   5       52.40       47.54      5.13 o 
   7   5   5       89.38      101.63      9.86 o 
  -8   6   5        0.74        1.87      3.30 o 
  -7   6   5       10.94       11.22      2.32 o 
  -6   6   5      786.66      761.85     13.66 o 
  -5   6   5      627.31      604.76     11.33 o 
  -4   6   5       31.78       23.59      2.51 o 
  -3   6   5      564.04      543.94      9.26 o 
  -2   6   5     1031.14     1026.17     14.85 o 
  -1   6   5     1810.73     1982.92     18.14 o 
   0   6   5     7109.98     7645.08     62.21 o 
   1   6   5     1661.19     1814.56     17.48 o 
   2   6   5      369.39      408.08      8.54 o 
   3   6   5     2090.41     2116.55     20.97 o 
   4   6   5      323.56      330.75      7.13 o 
   5   6   5      666.88      703.31     13.60 o 
   6   6   5       39.48       33.55      5.10 o 
   7   6   5        0.01       -1.21      3.00 o 
  -8   7   5        6.93        2.43      8.49 o 
  -7   7   5       15.05       17.97      4.40 o 
  -6   7   5        7.49       12.60      2.46 o 
  -5   7   5      298.25      262.76      7.21 o 
  -4   7   5        1.46       -1.23      1.23 o 
  -3   7   5      424.34      413.80      8.07 o 
  -2   7   5       24.41       21.69      2.03 o 
  -1   7   5     9124.40     9488.15     93.51 o 
   0   7   5       78.22       78.89      2.42 o 
   1   7   5     1202.58     1173.47     12.74 o 
   2   7   5      145.61      146.92      4.43 o 
   3   7   5        2.65        2.89      1.12 o 
   4   7   5      535.13      552.73     11.25 o 
   5   7   5      353.58      346.54      9.14 o 
   6   7   5       76.61       76.42      8.15 o 
   7   7   5      172.22      179.90     13.50 o 
  -7   8   5      477.34      502.44     14.09 o 
  -6   8   5       61.45       47.14      3.95 o 
  -5   8   5      534.93      535.90     10.95 o 
  -4   8   5        1.19       -0.50      1.26 o 
  -3   8   5     1414.20     1365.99     17.90 o 
  -2   8   5       30.34       30.84      2.80 o 
  -1   8   5       33.13       30.23      1.94 o 
   0   8   5      578.68      560.50      7.54 o 
   1   8   5      879.35      927.90     11.04 o 
   2   8   5      206.83      206.01      4.60 o 
   3   8   5       79.56       77.60      3.36 o 
   4   8   5      108.62      105.94      5.17 o 
   5   8   5      487.58      525.80     13.79 o 
   6   8   5       26.21       28.62      6.00 o 
   7   8   5       14.62       11.54     16.37 o 
  -7   9   5      503.93      536.52     13.77 o 
  -6   9   5      127.41      134.66      6.41 o 
  -5   9   5       33.75       31.58      3.24 o 
  -4   9   5      187.86      158.65      5.63 o 
  -3   9   5      277.20      268.75     12.60 o 
  -2   9   5       41.10       37.21      3.10 o 
  -1   9   5      199.72      188.08      4.61 o 
   0   9   5      832.83      855.13     11.23 o 
   1   9   5     2391.48     2532.11     24.33 o 
   2   9   5      872.55      889.17     11.37 o 
   3   9   5      231.57      236.32      6.08 o 
   4   9   5       98.95       86.69      5.33 o 
   5   9   5        0.51       -0.78      1.53 o 
   6   9   5      150.66      201.01     21.53 o 
  -7  10   5       15.74       16.07      2.87 o 
  -6  10   5      175.81      183.34      7.07 o 
  -5  10   5        2.17        1.41      1.72 o 
  -4  10   5      194.15      178.34      6.66 o 
  -3  10   5      177.48      188.06      6.59 o 
  -2  10   5     1698.03     1692.87     23.50 o 
  -1  10   5     1213.21     1225.02     18.03 o 
   0  10   5      866.55      895.04     19.69 o 
   1  10   5      608.51      623.93      8.98 o 
   2  10   5      694.10      687.55      9.96 o 
   3  10   5      505.38      550.51     10.00 o 
   4  10   5       83.78       92.86      6.58 o 
   5  10   5      372.57      411.05     12.88 o 
   6  10   5      454.33      444.11     18.65 o 
  -6  11   5       93.05       93.82      6.57 o 
  -5  11   5        1.06       -1.11      1.56 o 
  -4  11   5      712.20      715.28     14.70 o 
  -3  11   5      758.77      678.96     13.57 o 
  -2  11   5      416.32      384.91      9.98 o 
  -1  11   5        9.99       12.06      2.12 o 
   0  11   5       92.16       98.90      3.81 o 
   1  11   5      207.82      226.30      5.33 o 
   2  11   5     1158.78     1169.05     15.98 o 
   3  11   5        9.43       14.86      2.46 o 
   4  11   5      688.59      719.87     17.24 o 
   5  11   5       59.70       64.39      5.87 o 
   6  11   5      125.48      130.63     11.79 o 
  -6  12   5      228.34      262.03      9.60 o 
  -5  12   5      152.83      162.56      8.01 o 
  -4  12   5       23.81       12.88      2.73 o 
  -3  12   5      150.73      161.50      6.44 o 
  -2  12   5      517.66      504.74     11.29 o 
  -1  12   5       67.85       68.12      4.43 o 
   0  12   5     1623.08     1595.96     19.87 o 
   1  12   5       27.21       25.63      2.40 o 
   2  12   5      846.51      894.58     13.69 o 
   3  12   5      341.07      342.44      9.21 o 
   4  12   5      128.08      120.90      7.32 o 
   5  12   5      305.46      352.70     12.48 o 
   6  12   5       47.63       70.94     13.34 o 
  -6  13   5        6.78       14.52      2.91 o 
  -5  13   5       19.85       10.82      2.54 o 
  -4  13   5      114.73      122.64      7.12 o 
  -3  13   5      387.56      378.55     10.38 o 
  -2  13   5      191.54      182.08      6.74 o 
  -1  13   5      591.34      606.92     12.64 o 
   0  13   5       70.09       77.19      4.82 o 
   1  13   5      861.70      877.66     15.42 o 
   2  13   5        2.49        1.82      1.58 o 
   3  13   5       11.47        8.41      3.19 o 
   4  13   5       71.64       77.15     16.37 o 
   5  13   5       67.95       73.02     11.22 o 
  -6  14   5      109.52       62.46      9.70 o 
  -5  14   5      318.55      310.06     10.51 o 
  -4  14   5       13.51        7.19      3.50 o 
  -3  14   5      696.66      742.38     15.61 o 
  -2  14   5       99.11       86.16      8.66 o 
  -1  14   5      142.39      137.44      5.82 o 
   0  14   5       40.74       41.65      4.64 o 
   1  14   5      650.06      646.96     19.28 o 
   2  14   5        0.66        0.18      1.96 o 
   3  14   5      587.15      616.03     16.33 o 
   4  14   5      160.29      159.77      8.97 o 
   5  14   5      263.66      291.61     11.41 o 
  -5  15   5       24.05       22.44      4.85 o 
  -4  15   5        8.76        3.05      2.63 o 
  -3  15   5       38.17       48.99      5.11 o 
  -2  15   5       25.57       27.23      3.41 o 
  -1  15   5       29.13       34.08      5.16 o 
   0  15   5      164.39      185.36     10.07 o 
   1  15   5        0.47        1.21      2.14 o 
   2  15   5       40.22       40.39      4.42 o 
   3  15   5      257.99      294.74     13.50 o 
   4  15   5       83.08       85.40      8.70 o 
  -4  16   5      117.68      107.60      6.89 o 
  -3  16   5        6.97        8.14      2.77 o 
  -2  16   5       17.90       16.15      3.13 o 
  -1  16   5       14.12        7.10      2.25 o 
   0  16   5      183.65      203.25     10.93 o 
   1  16   5       26.98       28.04      5.09 o 
   2  16   5       31.45       37.60      5.57 o 
   3  16   5        1.57       -1.52      6.97 o 
   4  16   5        0.68       -1.05      2.33 o 
  -3  17   5      136.97      131.14      7.57 o 
  -2  17   5        5.44        0.82      2.56 o 
  -1  17   5       98.23      115.47     10.45 o 
   0  17   5       38.31       43.70     10.01 o 
   1  17   5       56.36       53.02     10.01 o 
   2  17   5       69.12       59.06      6.12 o 
  -1  18   5       36.74       21.29      3.86 o 
   0  18   5        5.22        9.18      2.91 o 
   1  18   5        6.73       -1.21      3.03 o 
  -8   0   6        0.96        1.21      3.64 o 
  -6   0   6       66.59       76.71      6.82 o 
  -4   0   6       72.80       89.33      3.90 o 
  -2   0   6      223.53      215.93      9.40 o 
   0   0   6      294.28      292.71      5.43 o 
   2   0   6      311.13      313.64      5.66 o 
   4   0   6        0.03        0.88      1.89 o 
   6   0   6      144.55      122.18      8.45 o 
   8   0   6       64.04       53.36     10.91 o 
  -8   1   6       77.59       75.30     12.73 o 
  -7   1   6      174.03      186.90      8.39 o 
  -6   1   6      243.45      252.49      6.58 o 
  -5   1   6       17.92       23.95      2.01 o 
  -4   1   6        0.70        1.47      0.84 o 
  -3   1   6      255.11      296.86      4.80 o 
  -2   1   6     1443.94     1596.18     23.04 o 
  -1   1   6      131.63      124.62      2.38 o 
   0   1   6       36.99       42.03      1.27 o 
   1   1   6      511.29      584.37     19.90 o 
   2   1   6       10.74        7.52      0.86 o 
   3   1   6       26.81       22.67      1.11 o 
   4   1   6      229.46      224.30      6.36 o 
   5   1   6      103.26       86.81      5.15 o 
   6   1   6        7.86        2.98      1.69 o 
   7   1   6        3.52        4.76      2.76 o 
   8   1   6       59.75       74.72      8.97 o 
  -8   2   6       71.92       70.92      7.49 o 
  -7   2   6        1.37        0.32      1.78 o 
  -6   2   6      232.51      223.92      7.26 o 
  -5   2   6        8.69        6.02      1.49 o 
  -4   2   6      205.26      221.08      4.74 o 
  -3   2   6      120.26      110.55      2.72 o 
  -2   2   6      335.60      351.58      5.05 o 
  -1   2   6       22.06       24.13      1.08 o 
   0   2   6      642.23      642.78      6.87 o 
   1   2   6      331.37      368.96      4.59 o 
   2   2   6      875.01      943.59     11.29 o 
   3   2   6      476.05      492.81      8.32 o 
   4   2   6      897.48      826.37     11.88 o 
   5   2   6      374.22      316.91      9.68 o 
   6   2   6      165.38      166.46      6.72 o 
   7   2   6       28.42       22.52      3.72 o 
   8   2   6       26.71       27.20      4.17 o 
  -8   3   6       16.81       19.40      5.29 o 
  -7   3   6       75.32       81.35      5.01 o 
  -6   3   6       10.16       11.40      1.95 o 
  -5   3   6      685.21      738.36     11.47 o 
  -4   3   6        0.39        0.52      0.69 o 
  -3   3   6        5.86        4.38      0.71 o 
  -2   3   6      824.38      923.48      8.94 o 
  -1   3   6     1914.90     2105.38     17.29 o 
   0   3   6       45.71       42.73      1.36 o 
   1   3   6      492.13      569.56      8.84 o 
   2   3   6        4.85        8.79      0.83 o 
   3   3   6      114.90      114.04      2.80 o 
   4   3   6      422.31      408.44      7.74 o 
   5   3   6       11.68        3.43      1.58 o 
   6   3   6       39.28       37.16      4.01 o 
   7   3   6       92.50       88.94      7.39 o 
   8   3   6       63.61       86.10     10.91 o 
  -8   4   6       38.79       54.82      5.63 o 
  -7   4   6       21.62       24.92      2.87 o 
  -6   4   6      204.77      187.72      6.12 o 
  -5   4   6       14.68       10.29      2.12 o 
  -4   4   6       30.38       26.12      1.96 o 
  -3   4   6       45.40       50.20      2.92 o 
  -2   4   6       93.91       93.35      5.06 o 
  -1   4   6      570.70      545.07      5.84 o 
   0   4   6     1619.69     1709.15     17.39 o 
   1   4   6      517.85      621.38      9.83 o 
   2   4   6       46.78       61.99      2.19 o 
   3   4   6      124.29      101.64      2.77 o 
   4   4   6     1020.13      990.01     13.68 o 
   5   4   6       52.09       35.15      4.90 o 
   6   4   6      125.01      122.72      7.90 o 
   7   4   6      185.43      189.00     13.34 o 
   8   4   6       44.98       27.89      4.24 o 
  -8   5   6      140.73      139.51     11.31 o 
  -7   5   6      104.67       92.55      5.57 o 
  -6   5   6       32.37       37.04      3.40 o 
  -5   5   6        3.06        1.99      1.44 o 
  -4   5   6        0.23        1.62      1.56 o 
  -3   5   6       34.98       40.81      2.74 o 
  -2   5   6     7469.61     8171.65     74.54 o 
  -1   5   6      569.17      570.61      6.17 o 
   0   5   6     1752.75     1881.75     18.47 o 
   1   5   6      829.77      973.93     10.57 o 
   2   5   6       50.60       49.84      2.21 o 
   3   5   6      215.96      200.76      4.88 o 
   4   5   6     1268.99     1224.72     16.12 o 
   5   5   6       10.89       13.01      2.27 o 
   6   5   6      215.11      212.98      9.09 o 
   7   5   6       10.08        4.17      7.28 o 
  -8   6   6       39.13       34.88      5.21 o 
  -7   6   6       33.14       39.93      3.70 o 
  -6   6   6       52.97       54.43      4.08 o 
  -5   6   6      954.95      885.14     14.36 o 
  -4   6   6       40.29       31.06      2.76 o 
  -3   6   6        0.00       -0.44      1.04 o 
  -2   6   6        4.68        1.41      1.06 o 
  -1   6   6      677.20      707.43      7.91 o 
   0   6   6       70.50       64.38      2.17 o 
   1   6   6      619.90      634.14      8.02 o 
   2   6   6       91.02       92.21      3.44 o 
   3   6   6        5.27        4.96      1.07 o 
   4   6   6       91.13       85.59      5.18 o 
   5   6   6      604.21      575.94     14.89 o 
   6   6   6      167.38      175.96      8.34 o 
   7   6   6       13.68        8.58      4.06 o 
  -8   7   6       10.04       17.44      3.58 o 
  -7   7   6        3.43        6.90      2.13 o 
  -6   7   6      169.38      170.80      6.16 o 
  -5   7   6      225.50      227.83      6.82 o 
  -4   7   6       80.17       60.24      3.83 o 
  -3   7   6      423.83      454.53      8.73 o 
  -2   7   6       30.68       32.37      2.51 o 
  -1   7   6      287.62      316.05      4.75 o 
   0   7   6      403.41      493.78      6.75 o 
   1   7   6       10.93        8.57      1.13 o 
   2   7   6        0.64       -0.52      0.92 o 
   3   7   6     1347.52     1352.22     15.27 o 
   4   7   6      777.84      717.74     15.42 o 
   5   7   6      184.35      183.03      7.99 o 
   6   7   6        4.00        4.24      4.85 o 
   7   7   6        6.52        6.42      3.63 o 
  -7   8   6       45.96       59.69      5.06 o 
  -6   8   6      130.53      122.39      6.33 o 
  -5   8   6      106.77       86.63      6.96 o 
  -4   8   6        7.61        5.95      1.72 o 
  -3   8   6        8.62        6.29      1.77 o 
  -2   8   6      181.82      169.38      6.18 o 
  -1   8   6      107.02      126.07      3.56 o 
   0   8   6     1693.62     1705.01     17.11 o 
   1   8   6       47.20       36.78      2.26 o 
   2   8   6        3.25        4.74      1.21 o 
   3   8   6      124.72      124.94      3.74 o 
   4   8   6        9.25       12.56      2.22 o 
   5   8   6       87.57       77.05      6.14 o 
   6   8   6       11.29        7.06      5.15 o 
   7   8   6      177.39      192.77     12.67 o 
  -7   9   6      192.28      173.39      7.78 o 
  -6   9   6       82.81       88.52      5.45 o 
  -5   9   6      272.09      272.42      7.81 o 
  -4   9   6        1.85       -0.10      1.77 o 
  -3   9   6      124.62      108.22      5.19 o 
  -2   9   6     1427.37     1350.78     63.42 o 
  -1   9   6       13.43       10.48      1.42 o 
   0   9   6        8.44        3.64      0.95 o 
   1   9   6        3.94        3.29      1.02 o 
   2   9   6      242.10      237.86      5.25 o 
   3   9   6       65.31       70.25      3.21 o 
   4   9   6      266.60      270.38      8.00 o 
   5   9   6       94.69      103.36      6.31 o 
   6   9   6       10.87       18.14      5.46 o 
  -7  10   6       18.82       19.83      6.83 o 
  -6  10   6      185.81      188.55      7.16 o 
  -5  10   6        0.73        0.80      2.20 o 
  -4  10   6        4.02        4.59      2.17 o 
  -3  10   6        0.31       -0.22      1.27 o 
  -2  10   6       28.69       22.89      2.85 o 
  -1  10   6       61.00       66.19      4.20 o 
   0  10   6        0.15        0.31      1.02 o 
   1  10   6      108.68      108.17      3.80 o 
   2  10   6     1168.38     1192.15     14.58 o 
   3  10   6       97.19      115.74      5.65 o 
   4  10   6        3.83        4.91      2.99 o 
   5  10   6      154.21      176.61      8.20 o 
   6  10   6       57.05       59.28      9.10 o 
  -7  11   6       13.31       -1.82      3.64 o 
  -6  11   6       24.27       25.26      3.64 o 
  -5  11   6        5.41        2.37      1.93 o 
  -4  11   6      118.06      111.24      6.34 o 
  -3  11   6      210.10      196.16      6.89 o 
  -2  11   6      489.47      442.82     10.22 o 
  -1  11   6      629.76      620.08     12.95 o 
   0  11   6      571.90      587.25     11.44 o 
   1  11   6        4.55        3.47      1.12 o 
   2  11   6      531.66      535.24      8.89 o 
   3  11   6       21.09       18.59      2.70 o 
   4  11   6       22.37       25.49      3.82 o 
   5  11   6      213.98      228.37      9.61 o 
   6  11   6        7.82        7.58      4.29 o 
  -6  12   6        0.24        1.85      1.82 o 
  -5  12   6      108.74       99.85      6.57 o 
  -4  12   6      281.36      293.67      9.32 o 
  -3  12   6      140.65      132.47      6.05 o 
  -2  12   6       16.08       19.27      2.64 o 
  -1  12   6        0.72        1.93      1.42 o 
   0  12   6      120.01      110.89      4.98 o 
   1  12   6        9.55        9.97      2.00 o 
   2  12   6       19.91       20.82      2.36 o 
   3  12   6       64.50       62.72      6.64 o 
   4  12   6      584.42      625.28     16.32 o 
   5  12   6      182.37      189.01      9.23 o 
  -6  13   6      185.66      232.24     16.98 o 
  -5  13   6      111.36      113.18      7.24 o 
  -4  13   6       21.05       19.37      3.26 o 
  -3  13   6        2.95        3.98      2.06 o 
  -2  13   6       29.02       33.09      3.48 o 
  -1  13   6      214.88      217.15     12.99 o 
   0  13   6       33.87       33.28      3.23 o 
   1  13   6        9.73        7.61      1.60 o 
   2  13   6       53.69       62.54      6.39 o 
   3  13   6       57.10       67.65      7.64 o 
   4  13   6       24.66       17.56      4.00 o 
   5  13   6        2.32        5.46      2.11 o 
  -5  14   6       46.81       50.05      4.63 o 
  -4  14   6       23.53       25.76      3.63 o 
  -3  14   6      161.45      162.45      7.05 o 
  -2  14   6       21.31       13.51      2.44 o 
  -1  14   6       30.93       24.57      3.10 o 
   0  14   6        0.00        0.03      1.40 o 
   1  14   6      115.69      144.53     13.24 o 
   2  14   6       14.34       23.54      3.17 o 
   3  14   6       20.70       24.14      4.37 o 
   4  14   6        0.03        2.86      3.64 o 
   5  14   6        8.79        3.72      4.55 o 
  -5  15   6       27.99       35.17      6.06 o 
  -4  15   6       13.15        9.70      2.73 o 
  -3  15   6      360.59      369.40     11.06 o 
  -2  15   6       28.97       15.83      3.01 o 
  -1  15   6        8.79        1.75      2.10 o 
   0  15   6       14.96       12.20      3.59 o 
   1  15   6        4.51        8.07      2.76 o 
   2  15   6       66.80       60.35      5.23 o 
   3  15   6        2.99        4.99      2.76 o 
   4  15   6       14.69        8.23      2.91 o 
  -4  16   6        1.39       -0.55      2.10 o 
  -3  16   6        1.27        3.83      2.56 o 
  -2  16   6       10.54        5.39      2.82 o 
  -1  16   6       42.95       40.67      3.95 o 
   0  16   6        7.65        7.98      9.10 o 
   1  16   6      157.31      160.59     10.34 o 
   2  16   6       59.45       69.73     10.31 o 
   3  16   6       11.43       13.57      3.19 o 
   4  16   6       24.79       15.16      4.24 o 
  -3  17   6        5.95        5.46      2.40 o 
  -2  17   6       11.11        7.98      2.58 o 
  -1  17   6        1.72       -0.17      2.91 o 
   0  17   6      313.17      351.32     15.22 o 
   1  17   6       22.83       17.98      6.06 o 
   2  17   6       50.15       35.17      6.67 o 
  -1  18   6       62.15       51.54      7.88 o 
   0  18   6        0.15        0.61      3.03 o 
   1  18   6       11.17        7.28      3.03 o 
  -5   0   7      821.55      856.39     15.92 o 
  -3   0   7     3019.86     2897.58     36.74 o 
  -1   0   7     3969.18     4243.53     55.35 o 
   1   0   7     1606.70     1572.85     20.15 o 
   3   0   7     4662.28     4674.43     56.26 o 
   5   0   7      870.95      885.54     22.28 o 
   7   0   7      261.71      304.89     16.07 o 
  -8   1   7        0.10        2.43      2.57 o 
  -7   1   7       26.06       25.57      3.83 o 
  -6   1   7       61.40       79.78      4.92 o 
  -5   1   7       79.51       93.05      3.44 o 
  -4   1   7       48.83       45.85      2.46 o 
  -3   1   7      807.51      807.32      9.36 o 
  -2   1   7       13.34        6.81      0.86 o 
  -1   1   7      665.79      612.02      6.84 o 
   0   1   7      555.88      577.36      7.79 o 
   1   1   7      548.92      520.58     10.77 o 
   2   1   7      451.70      412.08      6.14 o 
   3   1   7        0.63        4.30      1.87 o 
   4   1   7       14.29       13.49      2.09 o 
   5   1   7       42.52       57.47      4.30 o 
   6   1   7       86.55       91.06      5.83 o 
   7   1   7      258.06      271.76      9.10 o 
   8   1   7        6.62        6.67      5.46 o 
  -8   2   7       24.55       18.55      4.22 o 
  -7   2   7       73.59       79.03      6.53 o 
  -6   2   7        0.12       -1.03      1.42 o 
  -5   2   7     1673.60     1611.90     19.69 o 
  -4   2   7       76.85       92.75      5.28 o 
  -3   2   7     1103.28     1142.02     12.08 o 
  -2   2   7     1716.25     1641.35     15.46 o 
  -1   2   7      862.40      902.30     15.82 o 
   0   2   7     3733.89     3719.55     28.99 o 
   1   2   7      493.26      457.14      5.39 o 
   2   2   7     3148.11     3461.34     33.28 o 
   3   2   7      407.29      395.34      7.51 o 
   4   2   7       50.85       36.24      3.17 o 
   5   2   7       42.46       58.87      4.39 o 
   6   2   7      370.92      367.70     10.14 o 
   7   2   7        0.28       -0.61      2.45 o 
   8   2   7      110.27      150.02      9.87 o 
  -8   3   7      113.17      107.66      7.88 o 
  -7   3   7      342.91      352.62      9.10 o 
  -6   3   7      643.46      615.78     11.65 o 
  -5   3   7      558.45      531.02     11.05 o 
  -4   3   7     1353.01     1362.76     16.54 o 
  -3   3   7      244.09      250.75      3.97 o 
  -2   3   7       44.24       35.29      1.44 o 
  -1   3   7     3420.30     3654.72     28.83 o 
   0   3   7     2404.33     2644.51     21.45 o 
   1   3   7     1904.66     2124.89     22.72 o 
   2   3   7      748.95      731.61      8.28 o 
   3   3   7        1.30        1.00      0.56 o 
   4   3   7      411.87      395.50      9.14 o 
   5   3   7      122.92       90.12      6.06 o 
   6   3   7      265.34      281.51      8.73 o 
   7   3   7       17.41       21.95      4.07 o 
   8   3   7       13.10       10.65      2.47 o 
  -8   4   7      248.08      249.60      9.10 o 
  -7   4   7        2.12       -1.39      1.39 o 
  -6   4   7      313.34      287.29      7.64 o 
  -5   4   7      136.82      123.25      4.81 o 
  -4   4   7       57.03       54.18      3.41 o 
  -3   4   7        2.25        2.03      0.39 o 
  -2   4   7    15436.73    16780.41    134.05 o 
  -1   4   7        0.18        3.08      0.45 o 
   0   4   7     7403.08     7489.82     60.68 o 
   1   4   7      188.61      226.43      4.15 o 
   2   4   7      371.30      321.29      4.98 o 
   3   4   7        8.66        7.40      0.88 o 
   4   4   7      141.59      135.00      4.35 o 
   5   4   7       21.52       18.15      2.51 o 
   6   4   7      475.34      489.67     17.36 o 
   7   4   7        4.56       -0.58      2.69 o 
  -8   5   7       10.97       10.31      3.00 o 
  -7   5   7       67.23       54.87      4.33 o 
  -6   5   7       78.98       92.04      5.17 o 
  -5   5   7      793.49      758.27     12.84 o 
  -4   5   7     2755.82     2779.92     30.63 o 
  -3   5   7      150.80      164.54      4.66 o 
  -2   5   7     4076.25     4201.00     36.56 o 
  -1   5   7      387.55      372.05      4.73 o 
   0   5   7      696.40      717.23      9.93 o 
   1   5   7      328.75      280.41      4.68 o 
   2   5   7      787.14      764.67      9.36 o 
   3   5   7      127.22      127.57      4.12 o 
   4   5   7     2987.16     3086.94     32.84 o 
   5   5   7       19.99       19.82      2.70 o 
   6   5   7       41.80       43.21      4.98 o 
   7   5   7      123.11      128.03      9.41 o 
  -8   6   7      150.24      180.36      7.85 o 
  -7   6   7      136.28      155.16      6.75 o 
  -6   6   7        2.16        1.64      1.45 o 
  -5   6   7     1972.57     1891.85     24.07 o 
  -4   6   7      278.22      274.76      6.88 o 
  -3   6   7     1294.84     1252.28     16.37 o 
  -2   6   7       82.39      121.93      3.93 o 
  -1   6   7      361.42      355.08      4.66 o 
   0   6   7      622.28      613.07      7.67 o 
   1   6   7     2699.77     2766.97     25.31 o 
   2   6   7       63.21       68.88      3.08 o 
   3   6   7     1159.25     1138.20     16.44 o 
   4   6   7       60.95       62.40      3.75 o 
   5   6   7      266.39      274.32     10.01 o 
   6   6   7       29.69       23.85      4.17 o 
   7   6   7       82.50       80.65     12.73 o 
  -8   7   7       21.64        9.17      3.34 o 
  -7   7   7      225.36      242.00      7.95 o 
  -6   7   7        2.08       -1.60      2.16 o 
  -5   7   7        3.25        2.28      1.69 o 
  -4   7   7        4.73        2.63      1.39 o 
  -3   7   7      473.34      473.40      8.93 o 
  -2   7   7      922.65      892.52     12.72 o 
  -1   7   7     1916.19     1885.75     18.44 o 
   0   7   7       87.39       78.59      2.54 o 
   1   7   7     2683.29     2683.16     31.73 o 
   2   7   7        1.36        2.22      0.86 o 
   3   7   7      713.37      725.47     11.40 o 
   4   7   7      246.89      275.47      8.08 o 
   5   7   7      337.18      347.54     11.88 o 
   6   7   7       13.37        9.91      3.38 o 
   7   7   7      182.92      190.97     25.47 o 
  -7   8   7        0.16       -1.70      1.91 o 
  -6   8   7        0.71       -0.27      1.57 o 
  -5   8   7       95.63       98.14      5.41 o 
  -4   8   7      228.41      196.50      6.12 o 
  -3   8   7     1769.57     1632.13     20.59 o 
  -2   8   7      426.00      442.31      9.32 o 
  -1   8   7      656.48      660.50     10.57 o 
   0   8   7     1408.31     1381.67     14.63 o 
   1   8   7       74.91       59.38      2.81 o 
   2   8   7      549.83      518.27      8.05 o 
   3   8   7     1929.51     1977.81     23.28 o 
   4   8   7       56.33       69.32      4.55 o 
   5   8   7      738.77      794.89     30.14 o 
   6   8   7       10.86       10.34      4.06 o 
  -7   9   7      743.81      793.88     15.87 o 
  -6   9   7      174.34      180.22      6.82 o 
  -5   9   7       63.50       64.14      4.44 o 
  -4   9   7      350.79      332.39      8.30 o 
  -3   9   7      460.49      433.78      9.05 o 
  -2   9   7     1360.34     1401.13     20.24 o 
  -1   9   7     3154.03     3128.47     41.16 o 
   0   9   7      170.70      165.59      4.57 o 
   1   9   7      429.96      420.08      8.48 o 
   2   9   7     1243.18     1220.63     14.58 o 
   3   9   7      459.14      442.54      9.81 o 
   4   9   7     1276.83     1348.21     21.09 o 
   5   9   7       44.77       34.71      6.00 o 
   6   9   7      208.21      221.31     13.07 o 
  -7  10   7        4.93        5.97      2.96 o 
  -6  10   7      184.98      191.26      7.28 o 
  -5  10   7      124.37      115.37      6.09 o 
  -4  10   7       11.88       13.02      2.32 o 
  -3  10   7       10.27        9.88      2.31 o 
  -2  10   7     3841.03     3838.67     56.65 o 
  -1  10   7      926.82      935.94     15.30 o 
   0  10   7     1650.87     1648.29     23.42 o 
   1  10   7       37.07       41.09      2.55 o 
   2  10   7      431.31      453.88      7.93 o 
   3  10   7       16.27       11.53      2.28 o 
   4  10   7      131.03      131.04      6.10 o 
   5  10   7       27.95       17.58      4.72 o 
   6  10   7       14.53        9.10      4.29 o 
  -7  11   7      372.34      406.39     16.71 o 
  -6  11   7      156.48      151.75      7.29 o 
  -5  11   7       42.25       49.00      4.69 o 
  -4  11   7      440.32      432.75     11.21 o 
  -3  11   7        2.11        0.75      1.53 o 
  -2  11   7      973.75      940.24     16.37 o 
  -1  11   7      286.18      258.63      7.41 o 
   0  11   7      960.95      964.77     13.74 o 
   1  11   7      146.82      150.35      4.24 o 
   2  11   7       11.62       14.17      1.77 o 
   3  11   7      341.00      327.29      8.99 o 
   4  11   7      555.14      573.89     15.24 o 
   5  11   7       13.13       13.34      6.37 o 
   6  11   7       40.73       27.18      5.68 o 
  -6  12   7        6.95        7.24      2.14 o 
  -5  12   7        7.91        8.33      2.51 o 
  -4  12   7       14.54       11.56      2.81 o 
  -3  12   7      285.71      257.09      8.18 o 
  -2  12   7       13.77       17.49      3.12 o 
  -1  12   7        9.73        6.61      2.47 o 
   0  12   7       89.47       93.43      4.91 o 
   1  12   7       55.04       60.26      3.73 o 
   2  12   7        0.71        1.13      1.29 o 
   3  12   7      163.54      163.33      7.45 o 
   4  12   7        2.12       -2.04      2.04 o 
   5  12   7       67.04       78.23      9.00 o 
  -6  13   7        4.80       12.13      4.24 o 
  -5  13   7       30.98       30.26      3.84 o 
  -4  13   7      256.27      254.67     10.33 o 
  -3  13   7       37.69       28.31      3.45 o 
  -2  13   7       25.22       26.78      3.15 o 
  -1  13   7      289.99      286.84      8.33 o 
   0  13   7       20.80       25.71      2.93 o 
   1  13   7      774.59      815.45     14.92 o 
   2  13   7      152.24      160.71      6.02 o 
   3  13   7       65.58       63.70      6.43 o 
   4  13   7      135.38      157.29      8.61 o 
   5  13   7       40.67       41.00      7.06 o 
  -5  14   7      278.77      304.84     10.27 o 
  -4  14   7       46.02       49.05      5.01 o 
  -3  14   7       64.46       77.91      5.75 o 
  -2  14   7       32.77       25.78      3.59 o 
  -1  14   7        5.39        0.54      1.34 o 
   0  14   7       50.03       34.59      3.48 o 
   1  14   7      505.25      517.70     13.52 o 
   2  14   7        1.14       -3.03      3.03 o 
   3  14   7       53.83       70.34     10.31 o 
   4  14   7       18.64       21.98      3.90 o 
   5  14   7       24.03       27.29      9.10 o 
  -5  15   7       61.22       72.76     10.31 o 
  -4  15   7       48.97       49.32      4.92 o 
  -3  15   7       15.30       15.76      3.15 o 
  -2  15   7       59.25       54.80      4.76 o 
  -1  15   7      177.46      186.74      7.12 o 
   0  15   7        9.06        4.85      2.20 o 
   1  15   7      405.62      433.05     17.28 o 
   2  15   7       66.36       63.67      9.70 o 
   3  15   7       19.90       13.26      3.35 o 
   4  15   7      146.40      155.06     10.34 o 
  -4  16   7      181.46      173.96      8.96 o 
  -3  16   7       94.87      101.77      7.18 o 
  -2  16   7       10.01        3.98      2.45 o 
  -1  16   7        2.53        0.35      1.78 o 
   0  16   7      399.37      406.64     16.07 o 
   1  16   7        2.76        2.12      2.14 o 
   2  16   7       60.74       63.67     10.31 o 
   3  16   7      145.54      183.41     10.07 o 
  -3  17   7      276.80      295.03     13.93 o 
  -2  17   7       28.84       30.01      3.67 o 
  -1  17   7       80.65       80.22      8.72 o 
   0  17   7        0.20       -2.32      3.03 o 
   1  17   7       56.02       45.61      6.06 o 
   2  17   7      126.05      140.68     15.77 o 
  -1  18   7        8.17        0.00      3.03 o 
   0  18   7       59.61       75.19     10.31 o 
   1  18   7        1.50       -3.03      3.03 o 
  -8   0   8       54.98       48.51      9.10 o 
  -6   0   8       69.07       72.08      6.64 o 
  -4   0   8      556.51      564.98     11.61 o 
  -2   0   8      725.42      632.71     10.59 o 
   0   0   8     2227.48     2266.27     36.24 o 
   2   0   8      959.84     1246.44     23.58 o 
   4   0   8      208.18      201.86      9.00 o 
   6   0   8      103.36       86.38      8.11 o 
  -8   1   8        0.40        3.34      2.57 o 
  -7   1   8      307.91      294.91     10.47 o 
  -6   1   8      222.72      238.30     17.94 o 
  -5   1   8       34.07       33.84      2.62 o 
  -4   1   8      281.95      250.83      4.91 o 
  -3   1   8      411.45      440.05      6.37 o 
  -2   1   8      148.65      144.21      3.09 o 
  -1   1   8     2618.01     2733.33     23.88 o 
   0   1   8      675.87      710.59      7.25 o 
   1   1   8        0.42        2.76      0.73 o 
   2   1   8      958.88     1026.76     13.32 o 
   3   1   8      789.99      784.74     12.96 o 
   4   1   8      952.04      888.98     15.00 o 
   5   1   8      220.33      216.57      7.20 o 
   6   1   8       29.00       28.23      3.48 o 
   7   1   8       17.49       24.51      3.20 o 
  -8   2   8       38.74       30.35      4.72 o 
  -7   2   8       18.13       25.06      3.37 o 
  -6   2   8        3.37        0.82      1.56 o 
  -5   2   8      391.02      369.18      8.36 o 
  -4   2   8        2.50        1.52      0.78 o 
  -3   2   8      669.07      752.54      9.01 o 
  -2   2   8      817.32      829.98      9.18 o 
  -1   2   8      442.40      457.96      9.41 o 
   0   2   8      123.55      125.09      2.45 o 
   1   2   8       82.95       69.02      3.24 o 
   2   2   8     1753.06     1814.06     19.34 o 
   3   2   8       91.35       69.65      2.92 o 
   4   2   8       17.91       17.08      2.54 o 
   5   2   8      140.72      143.26      6.08 o 
   6   2   8      155.76      156.49      6.85 o 
   7   2   8        0.25        2.67      2.50 o 
   8   2   8       15.76        7.88      3.64 o 
  -8   3   8       21.50       19.31      3.83 o 
  -7   3   8       64.88       60.95      5.04 o 
  -6   3   8      419.43      389.55     11.67 o 
  -5   3   8       14.90        9.35      1.87 o 
  -4   3   8        1.52        0.93      0.95 o 
  -3   3   8      212.35      254.36      4.12 o 
  -2   3   8      123.23      133.60      4.54 o 
  -1   3   8     1963.11     2010.92     17.23 o 
   0   3   8     3049.28     3264.40     34.00 o 
   1   3   8      189.66      182.48      3.19 o 
   2   3   8       10.64        7.71      1.16 o 
   3   3   8        0.94        1.58      0.97 o 
   4   3   8      738.71      655.17     14.33 o 
   5   3   8      571.15      524.77     11.80 o 
   6   3   8       99.96      103.55      6.33 o 
   7   3   8      434.69      440.73     14.70 o 
  -8   4   8       63.73       77.16      5.95 o 
  -7   4   8       23.21       23.03      3.82 o 
  -6   4   8      133.42      145.20      5.60 o 
  -5   4   8      320.57      325.05      7.75 o 
  -4   4   8      329.77      345.33      7.53 o 
  -3   4   8       89.88       96.60      2.18 o 
  -2   4   8      193.90      239.70      4.91 o 
  -1   4   8     1979.80     2105.93     17.99 o 
   0   4   8        9.37        8.47      0.93 o 
   1   4   8       89.97       70.03      2.14 o 
   2   4   8      673.04      715.58      8.72 o 
   3   4   8     1488.16     1406.73     17.09 o 
   4   4   8        4.32       -1.49      1.49 o 
   5   4   8      159.45      158.86      6.98 o 
   6   4   8        4.59        6.27      2.55 o 
   7   4   8       39.11       38.20      5.23 o 
  -8   5   8       47.70       59.35      5.21 o 
  -7   5   8       37.52       35.89      3.59 o 
  -6   5   8      114.36       96.64      5.32 o 
  -5   5   8        1.44       -0.78      1.36 o 
  -4   5   8       31.06       29.72      3.09 o 
  -3   5   8       52.19       41.22      2.81 o 
  -2   5   8        6.73        7.38      1.01 o 
  -1   5   8      261.35      293.61      4.70 o 
   0   5   8       32.92       38.74      2.03 o 
   1   5   8     5226.30     5605.87     47.04 o 
   2   5   8      344.41      325.25      5.27 o 
   3   5   8       26.13       26.19      2.33 o 
   4   5   8     2933.54     2577.42     32.86 o 
   5   5   8       27.27       26.48      3.20 o 
   6   5   8        0.88        3.55      2.91 o 
   7   5   8      279.94      311.82     12.61 o 
  -8   6   8       94.61      104.33      5.99 o 
  -7   6   8       15.68       18.65      2.83 o 
  -6   6   8       36.10       38.85      3.57 o 
  -5   6   8       33.50       29.84      3.19 o 
  -4   6   8       36.67       30.13      2.83 o 
  -3   6   8      486.58      451.40      8.56 o 
  -2   6   8     2057.76     2123.29     20.68 o 
  -1   6   8      154.42      130.41      2.56 o 
   0   6   8      620.34      612.95      8.80 o 
   1   6   8      395.15      438.03      6.49 o 
   2   6   8      105.60      125.37      3.89 o 
   3   6   8      184.62      196.99      5.40 o 
   4   6   8      114.26      137.82      5.58 o 
   5   6   8       86.43       95.63      7.76 o 
   6   6   8      450.88      443.56     14.22 o 
   7   6   8       77.77      112.24     10.93 o 
  -8   7   8       10.28       13.82      3.02 o 
  -7   7   8       19.73       32.10      3.53 o 
  -6   7   8      228.70      230.67      7.32 o 
  -5   7   8       16.21       19.12      2.60 o 
  -4   7   8      343.45      325.51      7.80 o 
  -3   7   8       19.99       20.24      2.30 o 
  -2   7   8       52.88       41.34      2.97 o 
  -1   7   8      719.71      771.59      9.01 o 
   0   7   8       58.16       50.00      2.27 o 
   1   7   8        5.63        2.03      0.99 o 
   2   7   8     1489.19     1532.84     16.51 o 
   3   7   8        7.79       12.42      1.89 o 
   4   7   8       17.42       14.64      2.90 o 
   5   7   8      102.65       93.08      7.09 o 
   6   7   8       77.35       73.02      6.68 o 
   7   7   8      146.20      144.92     16.98 o 
  -7   8   8       51.92       54.39      4.58 o 
  -6   8   8        5.13        4.67      1.88 o 
  -5   8   8       31.30       28.57      3.15 o 
  -4   8   8        0.03       -1.04      1.20 o 
  -3   8   8      193.58      145.75      5.14 o 
  -2   8   8        0.31        0.40      1.48 o 
  -1   8   8     1239.50     1211.67     14.98 o 
   0   8   8      884.59      821.59     10.08 o 
   1   8   8      326.77      356.62      6.75 o 
   2   8   8      924.45      902.18     11.58 o 
   3   8   8       28.46       35.12      2.87 o 
   4   8   8        2.59        0.98      1.56 o 
   5   8   8        2.00        1.69      2.04 o 
   6   8   8       60.46       60.41      8.15 o 
  -7   9   8        4.65        8.31      2.28 o 
  -6   9   8      112.32      113.89      7.41 o 
  -5   9   8       10.39        5.59      1.85 o 
  -4   9   8       19.84       18.74      2.44 o 
  -3   9   8      243.83      233.63      7.26 o 
  -2   9   8       37.00       35.36      3.25 o 
  -1   9   8       71.17       69.40      4.30 o 
   0   9   8       86.05       77.51      3.44 o 
   1   9   8        8.33        7.53      1.36 o 
   2   9   8        0.89       -0.67      1.45 o 
   3   9   8      236.88      211.55      5.98 o 
   4   9   8      699.72      718.55     14.25 o 
   5   9   8      136.49      169.42     10.50 o 
   6   9   8       30.63       27.54      6.67 o 
  -7  10   8       15.82       21.57      3.00 o 
  -6  10   8       61.81       66.76      4.97 o 
  -5  10   8      162.13      145.67      6.60 o 
  -4  10   8      156.56      155.21      5.89 o 
  -3  10   8      106.01       89.78      5.44 o 
  -2  10   8       98.09       88.72      5.14 o 
  -1  10   8      608.74      617.18     11.97 o 
   0  10   8      174.76      170.95      5.52 o 
   1  10   8      148.79      158.96      4.28 o 
   2  10   8      622.52      631.75     10.70 o 
   3  10   8      765.92      807.94     14.92 o 
   4  10   8       32.23       31.86      3.26 o 
   5  10   8       85.78       89.39      9.21 o 
   6  10   8        8.92       10.71      4.49 o 
  -7  11   8      156.23      140.03     12.73 o 
  -6  11   8       10.60        5.79      2.25 o 
  -5  11   8       28.33       23.52      3.41 o 
  -4  11   8        7.43        4.89      2.09 o 
  -3  11   8       24.06       19.56      2.80 o 
  -2  11   8       69.85       65.38      4.55 o 
  -1  11   8       74.72       77.72      4.84 o 
   0  11   8      884.25      865.69     14.84 o 
   1  11   8      103.25      101.72      4.17 o 
   2  11   8      387.18      425.99      7.91 o 
   3  11   8       16.69       17.58      2.55 o 
   4  11   8      173.06      172.32      7.99 o 
   5  11   8       18.58       16.07      4.72 o 
   6  11   8       13.56       19.40      7.88 o 
  -6  12   8       72.27       84.84      6.30 o 
  -5  12   8        2.42       -1.71      2.28 o 
  -4  12   8       71.77       67.35      5.21 o 
  -3  12   8       11.00       16.83      2.53 o 
  -2  12   8       16.57       19.84      2.73 o 
  -1  12   8        1.23        2.27      1.53 o 
   0  12   8       22.78       19.34      2.54 o 
   1  12   8      359.44      361.22      7.96 o 
   2  12   8      303.36      333.13      8.91 o 
   3  12   8       39.15       38.31      3.74 o 
   4  12   8        0.14       -1.65      1.76 o 
   5  12   8       59.04       86.41      9.43 o 
  -6  13   8        3.22        7.28      3.64 o 
  -5  13   8        3.19        3.98      2.28 o 
  -4  13   8       32.99       39.73      4.28 o 
  -3  13   8       29.31       35.19      3.77 o 
  -2  13   8        5.34        8.83      2.03 o 
  -1  13   8       88.67       79.89      5.13 o 
   0  13   8      166.93      168.15      6.34 o 
   1  13   8      661.80      712.41     13.93 o 
   2  13   8       50.10       47.54      4.52 o 
   3  13   8      108.20      126.80      7.48 o 
   4  13   8        8.57        9.37      3.50 o 
   5  13   8        0.16       -2.89      6.06 o 
  -5  14   8       12.25        8.00      3.68 o 
  -4  14   8       23.93       24.82      3.62 o 
  -3  14   8       23.32       21.24      3.31 o 
  -2  14   8      710.16      672.08     14.55 o 
  -1  14   8      150.18      161.92      7.79 o 
   0  14   8      289.12      295.69      8.71 o 
   1  14   8      186.15      198.66      7.90 o 
   2  14   8       25.32       30.57      4.66 o 
   3  14   8       17.18       14.98      3.48 o 
   4  14   8      263.65      279.49     11.19 o 
   5  14   8        0.12       -3.64      3.64 o 
  -4  15   8       68.09       70.36      5.70 o 
  -3  15   8       98.08       99.18      6.80 o 
  -2  15   8        0.25        3.43      2.54 o 
  -1  15   8       17.05       20.52      2.75 o 
   0  15   8        0.95        1.94      1.72 o 
   1  15   8        4.25       10.16      2.76 o 
   2  15   8       58.10       63.67     10.31 o 
   3  15   8      224.21      238.91     16.98 o 
   4  15   8       57.97       61.24      8.49 o 
  -3  16   8       27.04       28.38      3.80 o 
  -2  16   8        4.30        2.13      2.13 o 
  -1  16   8       96.28       92.20      6.05 o 
   0  16   8        9.20        8.79      3.00 o 
   1  16   8       14.32       18.58      3.86 o 
   2  16   8       13.81       20.62      5.46 o 
   3  16   8        0.10        5.83      6.06 o 
  -3  17   8      191.26      186.13     10.88 o 
  -2  17   8      163.82      168.01      7.83 o 
  -1  17   8      191.08      208.05      9.33 o 
   0  17   8        0.62       -0.55      2.33 o 
   1  17   8        2.21       -1.82      3.03 o 
   2  17   8       39.11       51.54      8.49 o 
  -2  18   8       84.76       91.94     18.80 o 
  -1  18   8       13.20        6.67      3.03 o 
   0  18   8       35.51       12.73      3.03 o 
  -5   0   9     1696.71     1672.32     25.94 o 
  -3   0   9      918.55      891.13     17.36 o 
  -1   0   9     2118.01     2449.72     30.92 o 
   1   0   9      235.61      250.18      5.37 o 
   3   0   9      274.80      265.46      9.64 o 
   5   0   9      226.37      255.15     11.36 o 
   7   0   9       48.14       44.37      6.39 o 
  -8   1   9       23.17       16.28      4.06 o 
  -7   1   9      293.60      310.56     13.93 o 
  -6   1   9      335.84      322.71     12.60 o 
  -5   1   9      146.41      146.22      4.64 o 
  -4   1   9      235.55      223.60      4.64 o 
  -3   1   9     1567.29     1641.43     16.46 o 
  -2   1   9       13.18       23.05      2.17 o 
  -1   1   9     4486.74     4493.08     37.78 o 
   0   1   9      181.76      201.96      3.28 o 
   1   1   9     1614.89     1546.60     16.79 o 
   2   1   9       23.21       14.45      1.67 o 
   3   1   9      760.46      685.58     14.12 o 
   4   1   9      466.28      460.44     10.15 o 
   5   1   9      226.43      234.78      7.64 o 
   6   1   9      102.99      127.63      6.83 o 
   7   1   9        0.26       -0.02      2.01 o 
  -8   2   9       70.30       63.24      8.82 o 
  -7   2   9       22.03       16.56      2.77 o 
  -6   2   9      704.62      714.83     14.06 o 
  -5   2   9      211.56      196.77      5.91 o 
  -4   2   9      432.89      470.66      7.18 o 
  -3   2   9       16.79        9.96      1.22 o 
  -2   2   9     2572.96     2693.76     22.63 o 
  -1   2   9        3.35        4.09      0.73 o 
   0   2   9      137.66      101.69      2.38 o 
   1   2   9      244.69      215.53      4.25 o 
   2   2   9        9.74        4.86      0.88 o 
   3   2   9     1332.02     1327.47     19.10 o 
   4   2   9      128.65      134.41      6.68 o 
   5   2   9       32.03       29.57      3.17 o 
   6   2   9        2.73        1.11      1.78 o 
   7   2   9      112.52      118.08     11.25 o 
  -8   3   9        1.01        1.02      2.46 o 
  -7   3   9        6.44       10.84      2.48 o 
  -6   3   9     1471.96     1446.34     20.40 o 
  -5   3   9        4.45        4.40      1.77 o 
  -4   3   9      887.45      815.55     12.50 o 
  -3   3   9       82.55       69.69      2.31 o 
  -2   3   9     5816.02     6045.37     52.29 o 
  -1   3   9      253.65      258.34      4.25 o 
   0   3   9      201.95      209.25      3.46 o 
   1   3   9      694.96      827.64     16.84 o 
   2   3   9      623.97      604.81     11.24 o 
   3   3   9      126.63      123.84      4.77 o 
   4   3   9       80.05       89.87      5.14 o 
   5   3   9       40.22       45.91      4.13 o 
   6   3   9      194.17      211.25      7.92 o 
   7   3   9       12.99        7.65      3.11 o 
  -8   4   9       94.66      105.86      7.10 o 
  -7   4   9        0.19        0.95      1.67 o 
  -6   4   9        1.52        3.04      1.57 o 
  -5   4   9       14.90       11.39      2.00 o 
  -4   4   9       12.28        8.57      1.72 o 
  -3   4   9      423.36      454.32      7.52 o 
  -2   4   9       98.67      152.34      2.86 o 
  -1   4   9       71.61       87.06      2.20 o 
   0   4   9     2862.87     2979.47     26.49 o 
   1   4   9      629.34      701.68     10.95 o 
   2   4   9      822.14      850.33     11.65 o 
   3   4   9        3.51        1.63      1.01 o 
   4   4   9      194.36      188.72      6.50 o 
   5   4   9        0.43        0.10      1.47 o 
   6   4   9      185.61      194.70      9.09 o 
   7   4   9      170.63      171.25     10.72 o 
  -8   5   9        0.96       -0.61      1.78 o 
  -7   5   9       12.79       14.94      2.48 o 
  -6   5   9       61.49       70.03      4.70 o 
  -5   5   9      151.09      143.29      5.34 o 
  -4   5   9      977.82      975.08     14.52 o 
  -3   5   9       40.40       44.16      4.42 o 
  -2   5   9      221.19      217.07      4.37 o 
  -1   5   9      696.42      650.28      7.44 o 
   0   5   9        8.09        7.37      0.90 o 
   1   5   9     2563.08     2653.98     24.48 o 
   2   5   9     1125.20     1194.29     15.83 o 
   3   5   9      605.37      614.60     15.67 o 
   4   5   9      172.69      178.79      6.57 o 
   5   5   9      184.74      167.06      7.43 o 
   6   5   9        0.17        1.01      2.45 o 
   7   5   9       92.71       93.17      8.05 o 
  -8   6   9      241.72      263.83      9.39 o 
  -7   6   9      135.16      138.25      6.97 o 
  -6   6   9      407.88      423.23     10.09 o 
  -5   6   9       75.95       80.39      5.07 o 
  -4   6   9      288.26      290.57      7.26 o 
  -3   6   9       28.00       28.78      2.63 o 
  -2   6   9     2157.27     2127.44     23.95 o 
  -1   6   9       55.31       49.21      1.85 o 
   0   6   9      557.34      534.65      7.25 o 
   1   6   9       14.80        9.88      1.22 o 
   2   6   9      154.66      156.18      4.52 o 
   3   6   9       40.81       35.74      2.64 o 
   4   6   9      180.45      162.67      6.12 o 
   5   6   9      329.51      338.65     10.85 o 
   6   6   9       10.53        3.94      7.28 o 
   7   6   9       86.53       98.34     10.50 o 
  -8   7   9        0.05        0.00      2.45 o 
  -7   7   9      215.53      234.65      8.12 o 
  -6   7   9        1.81        0.81      1.60 o 
  -5   7   9      164.86      144.88      5.74 o 
  -4   7   9      165.64      147.36      5.18 o 
  -3   7   9     3557.81     3575.14     37.84 o 
  -2   7   9       66.05       70.93      3.74 o 
  -1   7   9     1567.51     1440.57     16.84 o 
   0   7   9       20.20       22.82      1.64 o 
   1   7   9      154.23      159.11      3.89 o 
   2   7   9      188.67      195.50      4.46 o 
   3   7   9        6.57        7.96      2.86 o 
   4   7   9        8.38        2.58      1.82 o 
   5   7   9        0.21        2.03      2.20 o 
   6   7   9        4.37        7.10      7.88 o 
  -7   8   9       35.76       34.61      3.95 o 
  -6   8   9      146.83      151.47      6.67 o 
  -5   8   9      699.65      653.38     12.68 o 
  -4   8   9       14.43        9.73      2.18 o 
  -3   8   9     2878.65     2891.37     32.30 o 
  -2   8   9      396.34      344.43     11.58 o 
  -1   8   9      115.61      115.95      3.75 o 
   0   8   9       47.22       42.60      2.71 o 
   1   8   9      507.03      499.52      7.70 o 
   2   8   9      251.24      233.22      5.10 o 
   3   8   9     2080.51     2094.35     24.75 o 
   4   8   9       66.40       67.76      4.70 o 
   5   8   9      138.33      147.13      8.55 o 
   6   8   9        0.07       -0.18      3.63 o 
  -7   9   9        2.15        1.40      2.53 o 
  -6   9   9       12.59       13.95      3.03 o 
  -5   9   9       91.15       87.34      5.29 o 
  -4   9   9     1153.43     1049.92     16.47 o 
  -3   9   9        9.96        8.23      1.75 o 
  -2   9   9      342.54      327.30      8.41 o 
  -1   9   9       17.68       19.57      2.49 o 
   0   9   9      160.21      163.90      4.70 o 
   1   9   9      335.93      309.44      6.01 o 
   2   9   9       81.98       84.66      4.31 o 
   3   9   9        5.37        7.43      1.92 o 
   4   9   9       54.95       53.44      5.36 o 
   5   9   9        0.20       -1.18      2.42 o 
   6   9   9        8.60       10.31      4.37 o 
  -7  10   9        4.60        1.53      4.36 o 
  -6  10   9       65.12       70.58      5.23 o 
  -5  10   9      380.97      376.25      9.74 o 
  -4  10   9        5.34        3.16      1.70 o 
  -3  10   9      143.08      130.90      6.28 o 
  -2  10   9      134.86      129.02      5.38 o 
  -1  10   9        0.02       -0.49      1.38 o 
   0  10   9     1303.55     1313.90     16.94 o 
   1  10   9       75.53       78.22      3.51 o 
   2  10   9      720.93      716.37     15.62 o 
   3  10   9      520.04      545.72     10.54 o 
   4  10   9        5.39        7.12      2.55 o 
   5  10   9       40.26       31.35      7.58 o 
   6  10   9        1.42       -2.08      3.35 o 
  -6  11   9      116.75      127.01      7.09 o 
  -5  11   9       79.54       64.00      4.81 o 
  -4  11   9      251.00      262.42      8.55 o 
  -3  11   9      597.78      527.42     12.20 o 
  -2  11   9      627.07      591.61     13.30 o 
  -1  11   9        7.33        5.17      1.75 o 
   0  11   9       81.26       87.85      6.56 o 
   1  11   9       14.66       16.58      2.13 o 
   2  11   9      524.42      540.04     10.29 o 
   3  11   9       77.45       75.04      5.04 o 
   4  11   9      194.26      209.80     11.12 o 
   5  11   9      105.11      135.97     14.25 o 
  -6  12   9       80.57       81.45      6.04 o 
  -5  12   9      148.88      143.59      7.58 o 
  -4  12   9        1.69        1.20      2.18 o 
  -3  12   9      793.14      731.71     16.89 o 
  -2  12   9      311.47      295.42     10.20 o 
  -1  12   9      258.11      272.95      8.01 o 
   0  12   9      823.85      820.32     15.00 o 
   1  12   9       45.84       50.26      3.44 o 
   2  12   9        0.27        0.00      1.85 o 
   3  12   9     1016.60     1075.15     18.94 o 
   4  12   9       16.18       15.94      4.49 o 
   5  12   9       50.32       52.95      7.68 o 
  -5  13   9       36.72       31.75      4.16 o 
  -4  13   9      107.88      104.03      6.74 o 
  -3  13   9      129.25      109.61      6.55 o 
  -2  13   9      565.27      551.72     13.06 o 
  -1  13   9      326.93      330.76     10.33 o 
   0  13   9       33.31       31.45      3.33 o 
   1  13   9      555.03      580.84     12.40 o 
   2  13   9       17.00       13.32      2.90 o 
   3  13   9       12.34       13.09      6.06 o 
   4  13   9        0.08        4.94      2.33 o 
   5  13   9      132.77      158.44     13.07 o 
  -5  14   9       16.81       11.81      2.56 o 
  -4  14   9      235.78      277.63      9.84 o 
  -3  14   9      152.72      156.70      7.82 o 
  -2  14   9       20.60       28.61      3.38 o 
  -1  14   9        0.28        1.88      1.84 o 
   0  14   9        6.08        4.63      1.65 o 
   1  14   9       26.22       18.21      3.29 o 
   2  14   9       15.47       19.01      4.85 o 
   3  14   9        1.47        1.31      2.57 o 
   4  14   9       85.17       94.19      8.73 o 
  -4  15   9      299.03      331.78     10.91 o 
  -3  15   9       66.79       68.80      5.67 o 
  -2  15   9        0.97       -1.84      1.84 o 
  -1  15   9      236.59      258.06      8.71 o 
   0  15   9      211.99      208.68      7.46 o 
   1  15   9       15.84       16.48      3.79 o 
   2  15   9       53.79       67.31     10.31 o 
   3  15   9        1.02       -3.03      3.03 o 
  -3  16   9       18.51       14.93      2.86 o 
  -2  16   9       37.55       34.22      4.38 o 
  -1  16   9       28.88       29.44      3.59 o 
   0  16   9      263.18      260.57     10.12 o 
   1  16   9       70.68       77.01     10.91 o 
   2  16   9      180.59      191.01     14.55 o 
   3  16   9        4.53       -3.03      3.03 o 
  -2  17   9       18.33       14.71      3.82 o 
  -1  17   9        5.30        3.74      2.88 o 
   0  17   9       16.58       18.86      4.85 o 
   1  17   9       32.05       43.66      8.49 o 
   0  18   9       25.68       26.07      5.46 o 
  -8   0  10      122.82      138.86     16.37 o 
  -6   0  10     1026.65     1039.74     51.84 o 
  -4   0  10      383.76      439.83      9.94 o 
  -2   0  10     2388.00     2531.46     32.78 o 
   0   0  10    10069.89    10732.59    203.46 o 
   2   0  10     1498.26     1544.52     29.16 o 
   4   0  10      336.05      264.11     13.04 o 
   6   0  10     1166.15     1172.72     29.98 o 
  -8   1  10       98.65      107.33     14.55 o 
  -7   1  10       89.99       96.53      9.21 o 
  -6   1  10      555.04      559.41     25.81 o 
  -5   1  10       61.63       57.17      3.43 o 
  -4   1  10      582.01      563.01      8.24 o 
  -3   1  10      379.04      411.34      6.93 o 
  -2   1  10      757.52      808.05      9.46 o 
  -1   1  10     1669.91     1800.08     18.31 o 
   0   1  10       15.90       10.21      0.94 o 
   1   1  10      524.66      519.89      7.06 o 
   2   1  10     2061.09     1938.01     26.15 o 
   3   1  10      670.86      694.74     14.58 o 
   4   1  10      276.77      259.88      7.65 o 
   5   1  10       67.21       67.93      4.97 o 
   6   1  10       81.16       87.14      5.90 o 
   7   1  10       78.85       70.00      6.39 o 
  -8   2  10      293.54      327.88     12.81 o 
  -7   2  10        2.59        4.51      1.91 o 
  -6   2  10      235.49      238.43      7.68 o 
  -5   2  10      615.86      608.09     13.72 o 
  -4   2  10      181.28      169.97      4.05 o 
  -3   2  10     1250.02     1311.94     15.33 o 
  -2   2  10     1650.05     1604.64     14.87 o 
  -1   2  10      218.14      228.52      3.90 o 
   0   2  10     3265.65     3349.19     27.17 o 
   1   2  10     1422.17     1450.38     14.20 o 
   2   2  10      117.26      133.28      3.53 o 
   3   2  10     5003.62     4718.11     58.64 o 
   4   2  10       39.77       27.02      3.01 o 
   5   2  10      327.25      328.70      9.44 o 
   6   2  10       58.51       38.41      4.08 o 
   7   2  10        1.46        3.69      2.67 o 
  -8   3  10       46.72       50.54      5.81 o 
  -7   3  10      103.06      116.67      7.17 o 
  -6   3  10        2.00        2.60      1.60 o 
  -5   3  10        0.02        1.01      1.36 o 
  -4   3  10       73.93       60.49      4.17 o 
  -3   3  10     2148.99     2199.65     27.58 o 
  -2   3  10     1330.23     1394.01     13.33 o 
  -1   3  10     1963.89     1863.37     17.82 o 
   0   3  10      652.61      714.99      8.38 o 
   1   3  10      264.87      218.48      4.06 o 
   2   3  10       28.20       22.30      2.47 o 
   3   3  10      571.22      537.07     10.90 o 
   4   3  10       60.38       66.54      4.43 o 
   5   3  10      466.91      423.10     10.87 o 
   6   3  10       30.94       34.87      3.96 o 
   7   3  10      176.65      184.31     11.16 o 
  -8   4  10      247.43      282.93      9.82 o 
  -7   4  10       71.89       69.07      4.92 o 
  -6   4  10        0.07        0.52      1.40 o 
  -5   4  10      309.42      290.68      8.51 o 
  -4   4  10       84.58       84.95      6.06 o 
  -3   4  10      443.15      372.32      7.48 o 
  -2   4  10     2262.82     2335.76     21.36 o 
  -1   4  10       49.41       53.59      2.21 o 
   0   4  10     1012.86     1066.55     15.14 o 
   1   4  10     1903.35     1822.94     19.16 o 
   2   4  10       42.24       34.89      2.42 o 
   3   4  10     1184.52     1151.29     17.80 o 
   4   4  10        3.37        2.48      2.45 o 
   5   4  10      294.70      284.83      8.84 o 
   6   4  10       57.88       43.30      5.15 o 
   7   4  10      170.72      222.20     10.49 o 
  -8   5  10        7.25       10.32      2.27 o 
  -7   5  10       15.88       17.00      2.76 o 
  -6   5  10      197.97      198.81      6.64 o 
  -5   5  10        0.46       -0.65      1.20 o 
  -4   5  10      717.55      664.62     11.49 o 
  -3   5  10       77.38       66.67      3.78 o 
  -2   5  10       96.71      102.58      3.02 o 
  -1   5  10     1994.45     1875.10     16.99 o 
   0   5  10      100.19      100.56      2.78 o 
   1   5  10     2385.96     2455.37     25.04 o 
   2   5  10      519.32      485.36      8.39 o 
   3   5  10        0.00        1.27      1.38 o 
   4   5  10       12.58       13.68      2.44 o 
   5   5  10       42.72       41.77      3.99 o 
   6   5  10       13.25        6.97      2.99 o 
   7   5  10       77.58       73.57      6.96 o 
  -8   6  10       46.63       34.71      4.89 o 
  -7   6  10        0.09        1.32      1.92 o 
  -6   6  10        0.02       -0.66      1.69 o 
  -5   6  10        4.00        0.45      1.41 o 
  -4   6  10        0.73        1.66      1.41 o 
  -3   6  10      298.39      325.11      7.41 o 
  -2   6  10     1432.19     1366.09     17.27 o 
  -1   6  10       79.10       64.33      2.20 o 
   0   6  10      172.66      151.06      4.03 o 
   1   6  10       10.78       12.60      1.22 o 
   2   6  10        3.45        8.04      1.63 o 
   3   6  10      251.87      222.59      5.77 o 
   4   6  10      126.90      128.44      7.04 o 
   5   6  10       23.62       27.01      3.16 o 
   6   6  10      229.21      266.00     11.19 o 
   7   6  10      135.43      168.57     17.58 o 
  -8   7  10        5.78       -3.03      3.03 o 
  -7   7  10        0.04        0.21      1.88 o 
  -6   7  10      486.11      478.85     14.47 o 
  -5   7  10      132.55      140.51      5.72 o 
  -4   7  10      140.07      132.33      5.18 o 
  -3   7  10      869.45      811.08     16.10 o 
  -2   7  10      983.03      952.30     13.76 o 
  -1   7  10       40.38       32.60      2.35 o 
   0   7  10       54.81       56.22      2.48 o 
   1   7  10      374.87      388.44      7.19 o 
   2   7  10     1318.00     1313.22     16.94 o 
   3   7  10      723.82      704.87     11.59 o 
   4   7  10      353.43      361.43     11.28 o 
   5   7  10       38.00       41.42     10.01 o 
   6   7  10        7.18        9.23      3.37 o 
  -7   8  10        0.09       -1.69      1.69 o 
  -6   8  10        8.66        4.72      2.13 o 
  -5   8  10        0.95        1.94      1.60 o 
  -4   8  10       36.40       34.63      3.30 o 
  -3   8  10       37.42       38.40      3.29 o 
  -2   8  10       36.55       34.48      3.10 o 
  -1   8  10      492.83      485.65     12.79 o 
   0   8  10     3151.79     3156.68     29.43 o 
   1   8  10       17.45       16.40      1.67 o 
   2   8  10      593.80      587.30     10.21 o 
   3   8  10     1181.32     1114.37     16.00 o 
   4   8  10        5.11        3.98      1.84 o 
   5   8  10       35.48       33.08      4.54 o 
   6   8  10      278.00      312.89     21.83 o 
  -7   9  10       32.57       34.46      3.67 o 
  -6   9  10       42.76       43.76      4.05 o 
  -5   9  10        1.33        1.01      1.54 o 
  -4   9  10       96.69      104.87      5.42 o 
  -3   9  10       13.38        8.00      1.92 o 
  -2   9  10      714.43      702.60     13.18 o 
  -1   9  10       39.87       37.70      3.17 o 
   0   9  10      461.98      450.04      8.35 o 
   1   9  10      233.78      217.58      6.30 o 
   2   9  10       18.88       20.58      2.28 o 
   3   9  10      370.96      353.82      8.06 o 
   4   9  10      455.45      484.42     13.88 o 
   5   9  10      332.32      368.94     12.92 o 
   6   9  10      190.96      240.73     19.40 o 
  -7  10  10       50.31       45.60      6.39 o 
  -6  10  10        8.39        7.38      2.23 o 
  -5  10  10      353.33      368.07      9.81 o 
  -4  10  10        0.78        3.21      2.02 o 
  -3  10  10        6.21        7.46      1.88 o 
  -2  10  10       51.39       40.96      3.62 o 
  -1  10  10       41.81       40.88      3.38 o 
   0  10  10      430.22      448.23     11.12 o 
   1  10  10     1068.98     1049.40     14.91 o 
   2  10  10      298.23      293.42      7.18 o 
   3  10  10       42.87       38.43      3.13 o 
   4  10  10        5.42        4.14      2.40 o 
   5  10  10      140.29      152.50     12.43 o 
   6  10  10        0.47        0.00      5.46 o 
  -6  11  10       60.09       63.54      4.94 o 
  -5  11  10        0.76        2.86      2.20 o 
  -4  11  10       38.27       40.47      4.01 o 
  -3  11  10      298.99      278.69      8.64 o 
  -2  11  10      433.76      414.33     10.22 o 
  -1  11  10     1258.04     1248.11     19.61 o 
   0  11  10       27.00       32.19      3.76 o 
   1  11  10     1063.49     1096.30     19.28 o 
   2  11  10      370.20      407.57      8.83 o 
   3  11  10        0.08       -1.47      1.47 o 
   4  11  10       16.76       14.96      3.50 o 
   5  11  10      112.22      118.56     11.15 o 
  -6  12  10       27.94       26.77      3.32 o 
  -5  12  10       71.77       55.58      5.34 o 
  -4  12  10      114.27      102.48      6.59 o 
  -3  12  10      358.78      338.49     10.68 o 
  -2  12  10       50.84       57.92      4.55 o 
  -1  12  10       88.95       75.07      4.92 o 
   0  12  10      443.50      438.25     10.36 o 
   1  12  10       17.93       16.07      2.09 o 
   2  12  10       19.80       17.82      2.54 o 
   3  12  10      595.87      679.09     14.31 o 
   4  12  10       44.40       67.26      7.92 o 
   5  12  10       95.06      100.98     10.29 o 
  -5  13  10       44.93       38.12      6.91 o 
  -4  13  10      244.97      260.94      9.31 o 
  -3  13  10       33.64       31.31      3.69 o 
  -2  13  10      457.68      442.69     13.16 o 
  -1  13  10       84.91       84.55      5.36 o 
   0  13  10      122.53      124.45      5.58 o 
   1  13  10      189.82      185.74      7.93 o 
   2  13  10      226.85      245.81     11.92 o 
   3  13  10       23.67       17.24      3.79 o 
   4  13  10      673.20      754.50     49.12 o 
   5  13  10       10.03       20.62      7.28 o 
  -5  14  10        0.23        3.03      3.03 o 
  -4  14  10      177.22      176.91      8.49 o 
  -3  14  10      116.96      105.15      6.80 o 
  -2  14  10      222.39      232.33      8.25 o 
  -1  14  10        4.70       -0.90      2.54 o 
   0  14  10       51.12       46.51      3.92 o 
   1  14  10      155.15      150.21      9.00 o 
   2  14  10       92.12      109.32     25.77 o 
   3  14  10        6.23        4.61      3.03 o 
   4  14  10       35.71       29.71      8.49 o 
  -4  15  10      101.02       96.38      6.59 o 
  -3  15  10        9.30       11.10      3.01 o 
  -2  15  10       12.76       11.62      2.51 o 
  -1  15  10      144.94      159.53      9.10 o 
   0  15  10       30.68       29.33      3.61 o 
   1  15  10       62.68       67.36      7.29 o 
   2  15  10      390.62      400.81     22.44 o 
   3  15  10        9.41        5.09      3.64 o 
  -3  16  10       48.37       41.73      5.31 o 
  -2  16  10       58.12       60.95      5.15 o 
  -1  16  10      264.66      281.08     12.52 o 
   0  16  10      204.45      196.53      8.70 o 
   1  16  10       15.02        3.03      4.24 o 
   2  16  10       16.03       14.55      4.24 o 
   3  16  10       49.63       60.03      8.49 o 
  -2  17  10        0.90       12.13      6.06 o 
  -1  17  10       37.14       33.09      4.15 o 
   0  17  10        3.00       -0.61      1.72 o 
   1  17  10       20.44       27.89      5.46 o 
  -7   0  11      976.84      913.79     37.59 o 
  -5   0  11       88.82       85.03      4.80 o 
  -3   0  11      788.43      861.10     50.32 o 
  -1   0  11       69.21       83.21      5.32 o 
   1   0  11      133.90      147.49      4.21 o 
   3   0  11     1325.70     1200.50     25.73 o 
   5   0  11       33.12       21.81      4.49 o 
   7   0  11       56.51       42.89      6.39 o 
  -8   1  11        4.65       13.34      4.85 o 
  -7   1  11       40.24       36.36      6.21 o 
  -6   1  11        8.49        2.90      2.32 o 
  -5   1  11       45.78       44.37      3.04 o 
  -4   1  11       89.11       91.92      3.25 o 
  -3   1  11       10.05        6.23      1.12 o 
  -2   1  11      406.74      423.86      6.32 o 
  -1   1  11      372.37      393.33      5.46 o 
   0   1  11     1318.63     1488.92     13.78 o 
   1   1  11       25.92       26.52      1.42 o 
   2   1  11       99.58       78.89      4.30 o 
   3   1  11        3.24        0.03      1.40 o 
   4   1  11      272.51      208.83      9.45 o 
   5   1  11      100.39       91.37      5.89 o 
   6   1  11       36.50       28.86      3.74 o 
   7   1  11        8.40        5.54      2.17 o 
  -8   2  11        2.52        2.62      2.71 o 
  -7   2  11        3.07        5.19      2.69 o 
  -6   2  11      107.11      115.29      5.91 o 
  -5   2  11       59.63       64.56      8.65 o 
  -4   2  11        5.20        7.65      1.41 o 
  -3   2  11       96.72      112.76      4.61 o 
  -2   2  11       31.50       29.55      2.17 o 
  -1   2  11      545.73      558.23      6.93 o 
   0   2  11        0.13        3.78      1.12 o 
   1   2  11       78.98       81.40      2.12 o 
   2   2  11      655.69      641.06     11.59 o 
   3   2  11      444.79      389.75     11.73 o 
   4   2  11       63.81       56.59      4.23 o 
   5   2  11      167.29      154.76      6.70 o 
   6   2  11       82.10       95.87      6.49 o 
   7   2  11       19.18       15.09      3.69 o 
  -8   3  11       81.63       73.86      6.98 o 
  -7   3  11       45.09       49.00      4.64 o 
  -6   3  11       69.59       72.01      4.69 o 
  -5   3  11        6.93       11.48      1.95 o 
  -4   3  11        0.65        0.08      1.10 o 
  -3   3  11     1057.61     1072.34     13.24 o 
  -2   3  11      183.53      200.10      3.79 o 
  -1   3  11      259.48      256.98      4.31 o 
   0   3  11      111.00      130.12      2.90 o 
   1   3  11      100.87      112.21      3.16 o 
   2   3  11       19.60       25.66      2.26 o 
   3   3  11        0.29        0.91      1.65 o 
   4   3  11        7.67        6.64      1.93 o 
   5   3  11        2.79        2.37      1.78 o 
   6   3  11      102.76      107.50      6.87 o 
   7   3  11       37.41       30.22      4.61 o 
  -8   4  11      334.03      379.81     19.81 o 
  -7   4  11       22.51       22.02      3.34 o 
  -6   4  11      472.39      440.90     10.15 o 
  -5   4  11       47.22       44.69      3.44 o 
  -4   4  11      431.83      410.43      8.66 o 
  -3   4  11       32.76       28.57      2.60 o 
  -2   4  11      548.44      526.35      6.79 o 
  -1   4  11       14.43       12.91      1.30 o 
   0   4  11      763.58      779.44      9.43 o 
   1   4  11      777.77      785.82      9.44 o 
   2   4  11      113.04      126.86      3.92 o 
   3   4  11       24.12       15.73      2.45 o 
   4   4  11       70.15       48.49      4.16 o 
   5   4  11       22.36       23.17      3.08 o 
   6   4  11       44.71       43.16      4.26 o 
   7   4  11       72.98       85.50      8.97 o 
  -8   5  11      138.21      166.85     12.17 o 
  -7   5  11       34.36       38.72      3.90 o 
  -6   5  11      113.73      110.31      6.48 o 
  -5   5  11        5.97        2.75      1.45 o 
  -4   5  11      688.55      650.70     11.54 o 
  -3   5  11     3232.04     3198.40     38.25 o 
  -2   5  11       39.30       40.58      2.28 o 
  -1   5  11       99.94       88.06      2.53 o 
   0   5  11       39.29       37.28      2.44 o 
   1   5  11      301.56      294.78      5.16 o 
   2   5  11     1214.05     1149.67     15.02 o 
   3   5  11        1.64        0.95      1.47 o 
   4   5  11       19.85       13.06      2.27 o 
   5   5  11       58.88       64.43      5.02 o 
   6   5  11       78.68       75.92      9.18 o 
   7   5  11      375.04      409.30     25.47 o 
  -8   6  11       24.56        9.70      3.03 o 
  -7   6  11        3.36        4.54      2.09 o 
  -6   6  11      127.72      112.88      6.36 o 
  -5   6  11      178.26      159.52      5.78 o 
  -4   6  11       10.61        7.69      1.87 o 
  -3   6  11     2654.50     2680.09     29.96 o 
  -2   6  11       37.43       37.68      2.83 o 
  -1   6  11      598.09      594.30      7.45 o 
   0   6  11      362.21      364.16      6.00 o 
   1   6  11        2.95        2.26      0.77 o 
   2   6  11       95.03       98.92      5.71 o 
   3   6  11        0.14        0.46      1.58 o 
   4   6  11       73.73       59.30      4.53 o 
   5   6  11      137.35      139.89      6.89 o 
   6   6  11       22.95       26.08      4.78 o 
   7   6  11        0.07        9.70      4.85 o 
  -7   7  11      114.99      125.07      6.97 o 
  -6   7  11      101.55      101.09      5.96 o 
  -5   7  11        2.40        0.05      1.57 o 
  -4   7  11       30.27       27.79      2.91 o 
  -3   7  11      820.42      837.62     13.34 o 
  -2   7  11      116.54      101.52      4.41 o 
  -1   7  11      616.53      605.03     11.51 o 
   0   7  11        2.61        2.11      0.70 o 
   1   7  11     1019.38     1008.58     12.22 o 
   2   7  11       64.26       53.88      3.35 o 
   3   7  11      198.75      209.98      8.16 o 
   4   7  11       12.75       11.08      3.11 o 
   5   7  11      101.62       88.66      9.04 o 
   6   7  11      174.52      173.03     10.06 o 
  -7   8  11       92.92       83.20      6.69 o 
  -6   8  11       15.66       12.30      2.35 o 
  -5   8  11      247.64      242.70      7.48 o 
  -4   8  11      720.03      686.19     12.63 o 
  -3   8  11       30.78       32.42      3.18 o 
  -2   8  11        3.54        2.52      1.35 o 
  -1   8  11        4.29        7.03      1.65 o 
   0   8  11      217.69      240.74      5.79 o 
   1   8  11      326.94      353.76      6.35 o 
   2   8  11      706.59      685.13     12.84 o 
   3   8  11       17.29        6.86      2.45 o 
   4   8  11       69.73       85.44      6.41 o 
   5   8  11        4.48        5.46      2.76 o 
   6   8  11      121.54      124.80      8.97 o 
  -7   9  11       23.77       23.00      2.81 o 
  -6   9  11        3.27        2.39      1.67 o 
  -5   9  11       10.91        6.06      2.24 o 
  -4   9  11      175.94      169.85      6.01 o 
  -3   9  11        2.39        1.07      1.62 o 
  -2   9  11      232.16      231.92      7.12 o 
  -1   9  11      939.11      874.26     14.82 o 
   0   9  11       39.01       35.33      2.68 o 
   1   9  11      160.14      158.83      4.75 o 
   2   9  11        6.73        4.78      2.16 o 
   3   9  11      142.22      141.83      5.32 o 
   4   9  11      165.04      181.15      8.39 o 
   5   9  11        2.63        3.98      4.55 o 
   6   9  11       24.69       20.62      6.06 o 
  -6  10  11      123.63      113.98      6.64 o 
  -5  10  11       24.33       27.94      3.34 o 
  -4  10  11      108.97      106.92      5.68 o 
  -3  10  11      110.19      120.60      6.09 o 
  -2  10  11      131.08      130.91      5.65 o 
  -1  10  11      278.10      272.39      8.61 o 
   0  10  11       28.29       31.36      2.64 o 
   1  10  11       53.94       48.58      3.13 o 
   2  10  11        3.47        5.76      1.67 o 
   3  10  11       13.87       14.77      2.14 o 
   4  10  11      200.34      217.70      9.44 o 
   5  10  11       76.09       88.03      9.43 o 
  -6  11  11       29.72       34.77      3.62 o 
  -5  11  11      119.05      119.47      6.54 o 
  -4  11  11      165.94      162.85      7.43 o 
  -3  11  11       67.40       72.49      5.14 o 
  -2  11  11       60.45       54.68      4.30 o 
  -1  11  11        0.59       -0.13      1.26 o 
   0  11  11        0.00        0.22      1.26 o 
   1  11  11      107.60      113.55      5.67 o 
   2  11  11       42.78       50.06      4.13 o 
   3  11  11     1078.56     1153.03     19.58 o 
   4  11  11       92.84      122.95     12.47 o 
   5  11  11       37.43       47.75      8.79 o 
  -6  12  11        3.15        7.88      3.64 o 
  -5  12  11      273.27      263.87      9.76 o 
  -4  12  11       49.50       47.51      4.66 o 
  -3  12  11        7.05       13.37      2.56 o 
  -2  12  11      230.83      227.00      8.78 o 
  -1  12  11       89.65      102.01      5.49 o 
   0  12  11      218.07      202.05      6.86 o 
   1  12  11      458.23      499.15     13.40 o 
   2  12  11       74.41       81.83      5.30 o 
   3  12  11       25.09       26.82      5.11 o 
   4  12  11       20.20       10.01      4.29 o 
   5  12  11       32.30       35.89      6.64 o 
  -5  13  11       54.40       57.74      7.70 o 
  -4  13  11       23.54       20.62      4.03 o 
  -3  13  11       35.29       28.68      3.54 o 
  -2  13  11      165.17      161.66     10.77 o 
  -1  13  11       86.38       87.98      5.52 o 
   0  13  11        2.44       -0.75      2.28 o 
   1  13  11       21.44       28.99      3.74 o 
   2  13  11       60.54       61.63      5.36 o 
   3  13  11       39.09       46.24      4.99 o 
   4  13  11      203.80      241.33     19.40 o 
   5  13  11        0.61       -2.43      3.64 o 
  -4  14  11       98.10       94.80      6.72 o 
  -3  14  11       93.49       80.01      5.96 o 
  -2  14  11       66.54       53.67      4.73 o 
  -1  14  11        9.77        5.13      1.95 o 
   0  14  11        6.82        5.22      2.28 o 
   1  14  11       16.43       12.78      2.40 o 
   2  14  11        2.53        3.45      6.06 o 
   3  14  11       21.67       15.01     15.46 o 
   4  14  11       30.58       50.93     10.31 o 
  -4  15  11        2.70        3.28      2.00 o 
  -3  15  11       42.83       32.01      3.94 o 
  -2  15  11       61.80       54.98      4.92 o 
  -1  15  11       57.65       65.70      5.06 o 
   0  15  11       13.99        9.99      2.01 o 
   1  15  11        0.26        1.21      2.47 o 
   2  15  11        2.61        9.10      3.64 o 
   3  15  11        0.50        0.00      3.03 o 
  -3  16  11       57.33       39.92      4.68 o 
  -2  16  11        0.01        4.36      2.10 o 
  -1  16  11       35.69       43.20      4.36 o 
   0  16  11        0.14        4.12      3.03 o 
   1  16  11        3.14       -3.03      3.03 o 
   2  16  11        0.06        4.24      3.64 o 
  -2  17  11        1.01        0.98      1.76 o 
  -1  17  11        2.87        0.42      2.00 o 
  -8   0  12      181.73      258.31     19.40 o 
  -6   0  12      248.24      251.64     17.58 o 
  -4   0  12     2565.51     2616.65     36.00 o 
  -2   0  12     1763.56     1692.61     24.25 o 
   0   0  12      869.49      831.69     16.61 o 
   2   0  12      581.07      538.77     15.01 o 
   4   0  12      772.28      714.52     28.20 o 
   6   0  12      166.38      165.96     12.35 o 
  -8   1  12       24.19       18.28      4.29 o 
  -7   1  12        3.22        4.74      3.19 o 
  -6   1  12      178.38      178.15      7.97 o 
  -5   1  12        3.78        1.66      1.50 o 
  -4   1  12     1374.86     1374.60     15.56 o 
  -3   1  12      274.80      248.07      7.10 o 
  -2   1  12     1648.40     1644.75     16.77 o 
  -1   1  12     4094.44     4344.73     38.77 o 
   0   1  12      393.41      353.40      5.08 o 
   1   1  12        5.50        4.93      0.87 o 
   2   1  12     2970.51     2851.55     34.18 o 
   3   1  12      160.71      140.92      6.83 o 
   4   1  12     1235.77     1112.78     18.71 o 
   5   1  12      321.62      262.49     12.69 o 
   6   1  12      140.32      160.64      8.07 o 
   7   1  12       11.53       16.77      4.58 o 
  -8   2  12        8.73        6.82      2.83 o 
  -7   2  12      159.45      189.24     12.08 o 
  -6   2  12      190.88      202.66      8.05 o 
  -5   2  12      723.68      711.10     15.48 o 
  -4   2  12       93.07       91.01      4.92 o 
  -3   2  12      658.96      625.26     15.44 o 
  -2   2  12     1553.90     1553.04     15.08 o 
  -1   2  12      153.17      171.73      3.60 o 
   0   2  12     1076.25     1067.96     10.96 o 
   1   2  12     2532.98     2670.16     66.67 o 
   2   2  12      613.44      629.91     11.82 o 
   3   2  12       52.09       39.12      3.48 o 
   4   2  12        6.13        4.21      1.52 o 
   5   2  12      199.16      170.94      6.89 o 
   6   2  12      248.17      250.37     12.25 o 
   7   2  12       17.40       17.99      4.04 o 
  -8   3  12       45.44       35.77      5.29 o 
  -7   3  12      274.88      313.58     10.22 o 
  -6   3  12      266.74      268.82      7.80 o 
  -5   3  12      271.31      284.62      7.46 o 
  -4   3  12      178.81      196.81      5.78 o 
  -3   3  12     2046.01     2167.10     20.02 o 
  -2   3  12      389.25      437.71      6.20 o 
  -1   3  12     3915.91     3977.74     32.60 o 
   0   3  12        8.02        7.16      0.87 o 
   1   3  12     1758.46     1766.38     24.37 o 
   2   3  12        9.06        7.63      1.84 o 
   3   3  12      252.71      242.56      7.34 o 
   4   3  12       15.60        5.23      1.73 o 
   5   3  12      443.55      441.45     15.14 o 
   6   3  12        0.99        1.86      2.62 o 
   7   3  12       61.69       61.08      6.99 o 
  -8   4  12        4.96        5.92      3.63 o 
  -7   4  12      168.96      181.34      8.05 o 
  -6   4  12       21.80       27.89      3.09 o 
  -5   4  12      854.58      831.53     13.98 o 
  -4   4  12      257.83      254.22      6.76 o 
  -3   4  12     1998.80     1932.67     25.82 o 
  -2   4  12      217.33      203.26      3.90 o 
  -1   4  12       74.37       78.58      2.44 o 
   0   4  12       30.32       36.89      2.29 o 
   1   4  12      490.18      439.41      7.69 o 
   2   4  12      538.78      532.24     10.82 o 
   3   4  12     2020.36     1952.85     26.75 o 
   4   4  12        0.17        0.17      1.47 o 
   5   4  12      362.20      347.33     10.22 o 
   6   4  12       10.63        9.46      2.98 o 
   7   4  12        3.45        0.61      4.85 o 
  -7   5  12        3.29        4.54      1.98 o 
  -6   5  12      619.24      587.11     12.23 o 
  -5   5  12        3.76        1.84      1.64 o 
  -4   5  12      430.22      412.75      8.92 o 
  -3   5  12       93.82       98.06      4.75 o 
  -2   5  12      245.43      235.11      5.99 o 
  -1   5  12     2204.13     2176.39     21.12 o 
   0   5  12      126.88      124.07      3.29 o 
   1   5  12      720.71      676.70     11.28 o 
   2   5  12     1425.26     1375.29     17.42 o 
   3   5  12      251.11      228.23      7.11 o 
   4   5  12      215.88      227.99      7.64 o 
   5   5  12       31.71       30.60      3.62 o 
   6   5  12        1.77        1.39      3.67 o 
  -8   6  12       10.94       12.13      3.64 o 
  -7   6  12       52.97       55.46      4.66 o 
  -6   6  12       61.73       52.88      4.34 o 
  -5   6  12       28.98       30.84      3.14 o 
  -4   6  12       15.53       10.57      2.05 o 
  -3   6  12     1733.24     1720.50     21.63 o 
  -2   6  12      340.38      338.75      7.25 o 
  -1   6  12       56.43       60.64      2.95 o 
   0   6  12      958.80      916.55     11.14 o 
   1   6  12       21.07       18.94      2.62 o 
   2   6  12     1043.47      986.67     14.01 o 
   3   6  12      155.36      184.61      6.56 o 
   4   6  12       95.63       89.28      5.63 o 
   5   6  12      359.86      399.16     11.17 o 
   6   6  12      423.35      462.25     15.28 o 
  -7   7  12        3.78        6.10      2.14 o 
  -6   7  12      181.80      203.72      7.20 o 
  -5   7  12       88.59       80.48      5.03 o 
  -4   7  12      652.13      634.66     11.92 o 
  -3   7  12       14.89        8.91      1.87 o 
  -2   7  12      171.19      159.23      6.10 o 
  -1   7  12       68.72       68.40      3.18 o 
   0   7  12      359.85      344.52      6.10 o 
   1   7  12      289.04      279.59      7.46 o 
   2   7  12     1060.44      995.00     14.34 o 
   3   7  12      103.99       94.47      5.86 o 
   4   7  12      650.32      670.21     14.31 o 
   5   7  12       24.63       31.55      4.52 o 
   6   7  12      456.26      514.70     16.45 o 
  -7   8  12      105.20      112.31      6.58 o 
  -6   8  12      231.95      237.45      8.02 o 
  -5   8  12      237.08      247.67      7.70 o 
  -4   8  12      129.43      109.79      5.63 o 
  -3   8  12      261.54      246.70      6.75 o 
  -2   8  12     1527.83     1460.38     19.32 o 
  -1   8  12      177.96      179.90     10.15 o 
   0   8  12     2077.74     2080.83     23.67 o 
   1   8  12       20.66       16.28      2.00 o 
   2   8  12       31.73       52.91      3.51 o 
   3   8  12       48.75       50.55      4.15 o 
   4   8  12      152.03      152.79      6.68 o 
   5   8  12       60.60       58.98      6.14 o 
   6   8  12       17.65       23.98      6.08 o 
  -7   9  12       37.54       38.48      4.73 o 
  -6   9  12        4.50        5.64      2.13 o 
  -5   9  12        1.42        0.33      1.83 o 
  -4   9  12      547.90      522.07     11.21 o 
  -3   9  12      252.18      245.59      7.03 o 
  -2   9  12       21.26       22.52      2.80 o 
  -1   9  12     1944.91     1820.94     24.82 o 
   0   9  12       55.48       52.55      3.26 o 
   1   9  12      361.43      391.29     15.14 o 
   2   9  12      142.24      157.23      5.56 o 
   3   9  12        0.02       -0.87      2.63 o 
   4   9  12       92.81      118.10      7.93 o 
   5   9  12       53.62       51.74      6.04 o 
  -6  10  12        2.58        4.01      1.92 o 
  -5  10  12      118.28      123.86      6.70 o 
  -4  10  12        1.76        2.83      1.81 o 
  -3  10  12      285.92      294.50     15.05 o 
  -2  10  12       15.39       16.43      2.36 o 
  -1  10  12       53.62       49.41      3.82 o 
   0  10  12      257.42      233.79      8.05 o 
   1  10  12      178.95      192.36      6.58 o 
   2  10  12      103.71       97.82      5.34 o 
   3  10  12      435.04      451.53     13.06 o 
   4  10  12       15.76       13.95      3.86 o 
   5  10  12      117.86      125.76      8.84 o 
  -6  11  12        2.17        5.04      1.88 o 
  -5  11  12        1.38       -0.29      2.10 o 
  -4  11  12        0.62        5.73      2.23 o 
  -3  11  12      284.62      278.40      8.92 o 
  -2  11  12        1.38       -1.36      1.42 o 
  -1  11  12      191.68      198.91      6.71 o 
   0  11  12      124.56      129.44      5.61 o 
   1  11  12      661.09      679.05     21.36 o 
   2  11  12       49.50       59.16      4.53 o 
   3  11  12        0.57        1.35      2.76 o 
   4  11  12       10.94        8.52      9.40 o 
   5  11  12      114.53      123.11     11.05 o 
  -5  12  12      143.29      157.02      8.68 o 
  -4  12  12        8.17        4.31      2.63 o 
  -3  12  12      488.81      461.72     11.81 o 
  -2  12  12       18.71       26.08      2.99 o 
  -1  12  12        7.59        6.07      1.84 o 
   0  12  12      193.29      185.59      7.00 o 
   1  12  12        5.60        8.08      2.40 o 
   2  12  12        5.28        5.74      1.95 o 
   3  12  12      369.54      386.65     23.35 o 
   4  12  12       10.48        6.06      6.67 o 
  -5  13  12       42.81       42.24      4.59 o 
  -4  13  12       15.80       21.05      3.44 o 
  -3  13  12        0.14        2.69      1.88 o 
  -2  13  12      138.84      135.56      6.45 o 
  -1  13  12      435.82      428.01     11.05 o 
   0  13  12      224.27      225.76      7.52 o 
   1  13  12      202.28      208.43      8.74 o 
   2  13  12       21.13       26.59      3.82 o 
   3  13  12        8.34        3.27      7.88 o 
   4  13  12      128.27      147.35     17.58 o 
  -4  14  12       18.61       14.87      2.92 o 
  -3  14  12      194.60      172.60      9.04 o 
  -2  14  12       75.29       66.83      5.95 o 
  -1  14  12       12.45        6.53      1.91 o 
   0  14  12      324.75      330.49     11.55 o 
   1  14  12      309.31      302.90     12.93 o 
   2  14  12      154.41      177.31     10.18 o 
   3  14  12       73.52       65.49     11.52 o 
   4  14  12       23.08       14.55      5.46 o 
  -3  15  12        4.91        1.04      1.95 o 
  -2  15  12      256.52      249.83      9.07 o 
  -1  15  12        0.20       -0.94      1.69 o 
   0  15  12        5.60        7.99      3.83 o 
   1  15  12        0.16       -1.32      2.33 o 
   2  15  12      512.32      572.41     27.29 o 
  -3  16  12      205.44      169.18     12.73 o 
  -2  16  12      431.26      444.01     12.39 o 
  -1  16  12        0.50       -0.86      1.78 o 
   0  16  12      283.70      287.20     13.70 o 
   1  16  12      122.61      126.12     14.55 o 
   2  16  12        0.03        0.00      3.64 o 
  -1  17  12      220.23      180.09     19.40 o 
   0  17  12        4.39        0.61      3.64 o 
  -7   0  13      202.75      175.24     18.80 o 
  -5   0  13       22.65       14.90      4.85 o 
  -3   0  13      889.81      905.47     20.14 o 
  -1   0  13      576.29      634.42     14.36 o 
   1   0  13       81.11       74.03      6.00 o 
   3   0  13       20.86       30.11      6.37 o 
   5   0  13        0.88        4.85      3.00 o 
   7   0  13       10.82        4.85      3.03 o 
  -8   1  13       12.05       10.56      3.92 o 
  -7   1  13      337.50      326.99     23.35 o 
  -6   1  13       14.55       12.13      4.22 o 
  -5   1  13        3.18        4.44      1.63 o 
  -4   1  13       12.23       13.14      1.69 o 
  -3   1  13        0.65        1.28      0.92 o 
  -2   1  13      862.13      861.17     10.62 o 
  -1   1  13       12.29       15.15      1.36 o 
   0   1  13       13.33       10.92      2.83 o 
   1   1  13      250.90      228.84      6.09 o 
   2   1  13       52.61       52.49      3.84 o 
   3   1  13       94.86       73.16      5.16 o 
   4   1  13      275.84      246.09      8.03 o 
   5   1  13      115.76      124.38      7.10 o 
   6   1  13       16.59       12.23      3.06 o 
   7   1  13       15.30       10.53      4.24 o 
  -8   2  13        0.76        5.65      5.76 o 
  -7   2  13      143.07      135.00     18.77 o 
  -6   2  13       54.52       44.84      4.88 o 
  -5   2  13        0.82       -0.18      2.90 o 
  -4   2  13      772.58      782.22     14.79 o 
  -3   2  13        0.60        1.03      1.02 o 
  -2   2  13       85.44       97.87      3.54 o 
  -1   2  13     1101.54     1162.91     14.73 o 
   0   2  13      113.38       95.93      2.65 o 
   1   2  13       48.10       44.34      2.55 o 
   2   2  13       10.97        8.12      1.95 o 
   3   2  13     1649.48     1487.05     24.77 o 
   4   2  13       36.36       40.56      3.84 o 
   5   2  13        0.27        1.66      1.88 o 
   6   2  13      274.74      277.30      9.85 o 
   7   2  13        9.49        7.88      3.03 o 
  -8   3  13        1.05       13.34      5.46 o 
  -7   3  13      443.76      433.53     15.30 o 
  -6   3  13       29.71       26.91      3.06 o 
  -5   3  13        2.26        0.17      1.46 o 
  -4   3  13       66.36       65.16      4.00 o 
  -3   3  13       59.72       63.76      3.28 o 
  -2   3  13       29.39       34.90      2.03 o 
  -1   3  13      370.13      374.23      5.71 o 
   0   3  13      159.05      168.15      3.72 o 
   1   3  13        8.15       10.82      1.52 o 
   2   3  13     1124.78     1020.42     16.51 o 
   3   3  13       96.17       91.55      5.43 o 
   4   3  13       20.35       15.07      2.34 o 
   5   3  13       34.17       18.38      3.06 o 
   6   3  13       51.44       58.16      5.19 o 
  -7   4  13        1.63        0.22      1.91 o 
  -6   4  13      200.93      200.36      7.49 o 
  -5   4  13        0.92       -1.32      1.32 o 
  -4   4  13       46.59       50.72      3.68 o 
  -3   4  13       30.51       30.52      2.74 o 
  -2   4  13       14.75       17.59      1.73 o 
  -1   4  13       41.71       47.94      2.22 o 
   0   4  13      195.32      220.09      6.01 o 
   1   4  13        6.81        7.11      1.59 o 
   2   4  13      244.27      211.52      6.56 o 
   3   4  13      707.53      640.55     13.04 o 
   4   4  13      553.75      472.70     11.59 o 
   5   4  13       36.73       34.19      4.01 o 
   6   4  13      108.33       90.30      7.70 o 
  -7   5  13        0.25        2.74      3.18 o 
  -6   5  13        9.26        5.40      1.89 o 
  -5   5  13      104.40      114.96      5.80 o 
  -4   5  13       11.38       10.05      2.33 o 
  -3   5  13      224.63      237.22      6.40 o 
  -2   5  13       51.46       63.01      3.16 o 
  -1   5  13      233.80      246.98      4.56 o 
   0   5  13       39.72       48.90      2.40 o 
   1   5  13       33.12       29.96      2.40 o 
   2   5  13       29.01       18.63      2.58 o 
   3   5  13      172.98      167.21      6.36 o 
   4   5  13       47.30       46.97      4.23 o 
   5   5  13       33.20       30.70      3.69 o 
   6   5  13        9.46        6.54      6.03 o 
  -7   6  13        0.66       -0.49      1.71 o 
  -6   6  13        9.65        5.09      2.57 o 
  -5   6  13       79.17       71.99      4.70 o 
  -4   6  13      148.70      125.35      5.22 o 
  -3   6  13       41.16       42.51      3.29 o 
  -2   6  13      524.62      514.55      9.58 o 
  -1   6  13       49.25       42.60      2.81 o 
   0   6  13      646.25      619.80      9.30 o 
   1   6  13      107.98      129.67      5.24 o 
   2   6  13      323.75      291.34      8.06 o 
   3   6  13      180.64      161.75      6.21 o 
   4   6  13        1.78        2.45      1.73 o 
   5   6  13        5.80        3.03      2.19 o 
   6   6  13        0.14       -1.84      4.43 o 
  -7   7  13       38.62       34.17      3.88 o 
  -6   7  13        8.47        7.86      2.17 o 
  -5   7  13       15.90       13.52      2.77 o 
  -4   7  13       40.93       39.48      3.47 o 
  -3   7  13      244.26      254.48      6.93 o 
  -2   7  13      293.23      270.86      6.80 o 
  -1   7  13      664.96      657.22     10.52 o 
   0   7  13      820.06      802.94     10.58 o 
   1   7  13      139.25      123.01      4.42 o 
   2   7  13        7.90        9.73      1.52 o 
   3   7  13       78.26       73.32      4.91 o 
   4   7  13       47.35       42.70      4.15 o 
   5   7  13      271.97      269.05     11.08 o 
   6   7  13       59.61       58.36      6.16 o 
  -7   8  13       18.89       12.34      2.18 o 
  -6   8  13       11.70        7.33      2.92 o 
  -5   8  13       43.97       42.16      3.90 o 
  -4   8  13      115.05       98.45      5.38 o 
  -3   8  13        0.74        0.72      1.65 o 
  -2   8  13       55.13       58.85      3.83 o 
  -1   8  13      150.62      162.03      6.13 o 
   0   8  13      147.20      137.89      4.35 o 
   1   8  13        7.55        9.34      2.86 o 
   2   8  13      199.35      200.99      5.80 o 
   3   8  13       23.03       22.94      3.02 o 
   4   8  13      154.44      161.55      7.37 o 
   5   8  13       41.89       34.79      5.01 o 
   6   8  13      246.33      286.21     21.22 o 
  -7   9  13       24.05       20.01      7.28 o 
  -6   9  13       12.42        8.50      2.63 o 
  -5   9  13        2.57        0.04      1.83 o 
  -4   9  13       31.53       32.85      3.33 o 
  -3   9  13       95.14       91.93      5.12 o 
  -2   9  13        0.62        2.13      1.30 o 
  -1   9  13      448.81      428.27      9.78 o 
   0   9  13       42.48       60.09      3.57 o 
   1   9  13      100.82      103.09      5.07 o 
   2   9  13       45.34       42.53      3.19 o 
   3   9  13       28.95       23.69      3.08 o 
   4   9  13       37.24       35.50      4.72 o 
   5   9  13        0.21        1.21      2.67 o 
  -6  10  13       21.85       21.98      3.24 o 
  -5  10  13        0.41       -0.24      1.95 o 
  -4  10  13      696.55      626.60     14.21 o 
  -3  10  13        5.00        6.11      1.95 o 
  -2  10  13       17.65       19.28      2.46 o 
  -1  10  13       88.07       90.50      4.91 o 
   0  10  13       70.21       62.69      4.18 o 
   1  10  13       37.22       41.13      3.62 o 
   2  10  13      270.85      280.48     10.16 o 
   3  10  13       17.99       15.74      2.44 o 
   4  10  13       48.16       47.78      5.26 o 
   5  10  13        5.84        3.72      2.86 o 
  -6  11  13       20.88       17.32      2.53 o 
  -5  11  13      228.38      232.28      8.18 o 
  -4  11  13        8.75       11.16      2.45 o 
  -3  11  13       71.88       62.49      4.93 o 
  -2  11  13       30.61       31.04      3.23 o 
  -1  11  13       10.30        5.76      2.89 o 
   0  11  13        7.03        5.15      1.93 o 
   1  11  13       97.38      101.72      5.86 o 
   2  11  13      262.17      263.55     10.42 o 
   3  11  13       20.63       20.98      3.41 o 
   4  11  13       79.91       80.00      8.57 o 
   5  11  13       22.20       26.68      6.06 o 
  -5  12  13       52.66       60.50      5.52 o 
  -4  12  13        1.36        1.43      2.89 o 
  -3  12  13       15.15       14.63      2.55 o 
  -2  12  13       92.71       85.66      5.49 o 
  -1  12  13      102.81       85.80      5.34 o 
   0  12  13      195.59      187.86      8.25 o 
   1  12  13      319.67      344.21     11.41 o 
   2  12  13        9.86       11.62      2.71 o 
   3  12  13       21.60       22.19      4.92 o 
   4  12  13       66.85       77.49      6.37 o 
  -5  13  13       84.95      102.56      6.96 o 
  -4  13  13        4.04        4.13      2.58 o 
  -3  13  13      275.71      274.52      9.34 o 
  -2  13  13       10.88       18.88      2.87 o 
  -1  13  13      184.88      181.00      7.01 o 
   0  13  13        3.77        6.07      2.20 o 
   1  13  13       32.69       23.27      3.38 o 
   2  13  13        8.02        7.88      7.28 o 
   3  13  13      250.56      271.21     32.14 o 
   4  13  13       27.25       31.53      9.10 o 
  -4  14  13       54.05       57.89      5.19 o 
  -3  14  13        4.21       -0.52      1.73 o 
  -2  14  13       71.74       78.93      5.67 o 
  -1  14  13      142.15      160.47      8.23 o 
   0  14  13      251.38      237.99      9.89 o 
   1  14  13       61.24       70.29     13.71 o 
   2  14  13      586.03      664.24     21.39 o 
   3  14  13       66.68      101.26     13.95 o 
  -3  15  13       57.17       46.05      4.33 o 
  -2  15  13      156.80      146.67      7.53 o 
  -1  15  13        9.31        9.23      2.17 o 
   0  15  13      615.20      652.67     17.74 o 
   1  15  13        1.86        0.70      2.57 o 
   2  15  13       29.25       30.32      6.06 o 
  -2  16  13        1.33       -1.16      2.27 o 
  -1  16  13       45.37       50.27      5.73 o 
   0  16  13       38.56       38.58     10.61 o 
   1  16  13       83.42       87.44      8.35 o 
   2  16  13       13.65        0.00      3.03 o 
  -1  17  13       48.70       56.39      9.10 o 
   0  17  13       14.64       23.65      6.06 o 
  -6   0  14      300.79      297.73     19.40 o 
  -4   0  14     1224.76     1289.47     21.63 o 
  -2   0  14     2497.74     2506.78     34.29 o 
   0   0  14     1960.68     1916.54     26.34 o 
   2   0  14     3384.65     3183.99     54.24 o 
   4   0  14        3.28        7.56      4.24 o 
   6   0  14       15.94       17.13      6.37 o 
  -7   1  14      325.47      358.94     16.50 o 
  -6   1  14      378.85      376.14     19.71 o 
  -5   1  14       20.18       19.99      2.70 o 
  -4   1  14     2082.02     2096.36     21.87 o 
  -3   1  14      777.96      792.13     10.52 o 
  -2   1  14       18.41       16.60      1.71 o 
  -1   1  14        8.36        5.06      1.03 o 
   0   1  14      368.42      388.18      5.33 o 
   1   1  14        8.62       10.82      2.54 o 
   2   1  14     1475.70     1398.50     20.77 o 
   3   1  14       21.72       20.79      2.70 o 
   4   1  14      661.16      636.88     13.79 o 
   5   1  14       22.23       40.82      4.23 o 
   6   1  14        9.51        7.68      2.95 o 
  -7   2  14      200.24      191.22     11.20 o 
  -6   2  14       42.68       37.68      3.74 o 
  -5   2  14      542.87      565.87     13.85 o 
  -4   2  14       37.99       34.18      3.28 o 
  -3   2  14     1598.63     1582.03     17.82 o 
  -2   2  14     1380.61     1383.02     15.27 o 
  -1   2  14      779.49      852.79     10.82 o 
   0   2  14      467.91      469.52      6.50 o 
   1   2  14      867.23      828.72     14.00 o 
   2   2  14      268.36      248.83      7.34 o 
   3   2  14      623.13      584.48     14.69 o 
   4   2  14      264.17      230.32      7.87 o 
   5   2  14      465.95      444.88     12.05 o 
   6   2  14      168.29      181.97      8.94 o 
   7   2  14       37.31       38.20      6.06 o 
  -7   3  14       85.47       86.70      7.93 o 
  -6   3  14       33.48       28.11      3.17 o 
  -5   3  14       11.66       11.32      2.18 o 
  -4   3  14       40.58       40.11      3.28 o 
  -3   3  14      482.97      482.77      8.15 o 
  -2   3  14       57.94       58.58      3.05 o 
  -1   3  14     1193.66     1173.60     12.46 o 
   0   3  14        0.03        1.39      0.70 o 
   1   3  14     1385.82     1296.06     16.27 o 
   2   3  14        1.57        3.52      1.73 o 
   3   3  14        5.19        2.97      2.54 o 
   4   3  14        0.78        1.62      1.58 o 
   5   3  14      147.97      153.62      7.44 o 
   6   3  14       14.12       17.97      3.27 o 
  -7   4  14       38.97       34.29      5.70 o 
  -6   4  14        2.68        3.15      1.67 o 
  -5   4  14      945.14      957.59     15.74 o 
  -4   4  14      334.82      316.15      7.79 o 
  -3   4  14     1560.70     1600.31     20.43 o 
  -2   4  14       54.09       55.67      2.99 o 
  -1   4  14      200.13      220.73      4.37 o 
   0   4  14      160.66      149.60      3.72 o 
   1   4  14      913.27      879.22     12.54 o 
   2   4  14      593.13      581.71     11.96 o 
   3   4  14     1100.71     1109.95     18.79 o 
   4   4  14        0.26       -0.90      1.47 o 
   5   4  14       38.58       43.05      4.51 o 
   6   4  14       50.56       50.04      4.82 o 
  -7   5  14      424.84      459.07     12.95 o 
  -6   5  14      162.90      167.22      6.61 o 
  -5   5  14        0.01        1.46      1.73 o 
  -4   5  14      125.92      137.01      5.24 o 
  -3   5  14      197.39      176.08      5.58 o 
  -2   5  14      735.49      716.60     10.29 o 
  -1   5  14      915.92      876.26     10.30 o 
   0   5  14      802.46      807.37     10.41 o 
   1   5  14       93.93      109.62      4.08 o 
   2   5  14      382.06      356.87      9.06 o 
   3   5  14       22.54       27.52      3.17 o 
   4   5  14       33.05       29.68      3.55 o 
   5   5  14       28.44       26.37      3.63 o 
   6   5  14      103.50       96.77      7.93 o 
  -7   6  14      117.20      123.05      6.91 o 
  -6   6  14      212.39      228.13      7.74 o 
  -5   6  14      256.02      236.29      7.30 o 
  -4   6  14      354.28      338.59      8.34 o 
  -3   6  14     1174.62     1156.96     16.79 o 
  -2   6  14     2899.42     2800.29     31.04 o 
  -1   6  14       87.08       65.89      3.98 o 
   0   6  14     1288.21     1310.43     15.45 o 
   1   6  14       41.87       53.91      3.33 o 
   2   6  14      414.90      371.38      9.36 o 
   3   6  14       43.03       31.81      3.41 o 
   4   6  14       87.43       82.16      5.65 o 
   5   6  14        1.39       -0.23      1.96 o 
   6   6  14        0.17       -2.27      2.27 o 
  -7   7  14        1.78        5.65      2.22 o 
  -6   7  14      133.18      128.29      6.77 o 
  -5   7  14       64.44       50.84      4.16 o 
  -4   7  14      324.79      313.05     12.02 o 
  -3   7  14       24.44       24.66      2.68 o 
  -2   7  14      274.07      269.90      6.92 o 
  -1   7  14      282.69      268.08      6.29 o 
   0   7  14        0.45        0.06      0.90 o 
   1   7  14      174.57      155.04      4.89 o 
   2   7  14      175.24      169.44      6.55 o 
   3   7  14        1.98        3.46      1.63 o 
   4   7  14      401.52      380.68     10.82 o 
   5   7  14        1.53        7.51      2.90 o 
   6   7  14       26.70       46.08     10.31 o 
  -7   8  14       87.30       64.63      6.33 o 
  -6   8  14        6.93        5.08      2.26 o 
  -5   8  14       24.14       17.32      2.73 o 
  -4   8  14      282.50      272.79      7.84 o 
  -3   8  14        2.90        2.22      1.54 o 
  -2   8  14      101.78      117.82      4.98 o 
  -1   8  14       32.13       33.43      3.13 o 
   0   8  14      269.54      234.81      5.92 o 
   1   8  14        0.53        3.02      1.40 o 
   2   8  14       40.14       31.03      3.50 o 
   3   8  14       16.10       12.00      3.06 o 
   4   8  14        7.38        4.59      2.00 o 
   5   8  14       13.91       12.69      3.47 o 
   6   8  14       19.55       27.89      7.28 o 
  -6   9  14       75.16       81.38      5.74 o 
  -5   9  14        2.24        0.33      1.88 o 
  -4   9  14     1175.54     1088.40     18.49 o 
  -3   9  14       27.42       26.77      2.79 o 
  -2   9  14      111.85      106.82      5.55 o 
  -1   9  14      362.08      347.33      8.80 o 
   0   9  14        8.97        5.79      1.65 o 
   1   9  14       78.21       62.74      4.36 o 
   2   9  14      524.38      514.57     11.82 o 
   3   9  14        0.44        4.97      1.84 o 
   4   9  14      298.71      328.66     12.08 o 
   5   9  14        5.90        6.71      2.99 o 
  -6  10  14        1.26        0.55      1.80 o 
  -5  10  14      121.31      123.98      6.88 o 
  -4  10  14        9.35        8.64      2.19 o 
  -3  10  14       60.39       57.21      4.55 o 
  -2  10  14      238.41      236.84      7.69 o 
  -1  10  14       28.05       24.90      2.87 o 
   0  10  14       48.18       49.19      4.88 o 
   1  10  14       86.47       92.09      5.55 o 
   2  10  14       37.48       30.80      4.20 o 
   3  10  14      113.78      115.00      6.67 o 
   4  10  14        0.04        3.03      2.80 o 
   5  10  14      506.75      560.95     17.02 o 
  -5  11  14       31.64       28.95      3.57 o 
  -4  11  14        2.78        4.73      2.09 o 
  -3  11  14      138.59      123.62      6.88 o 
  -2  11  14       49.72       54.72      4.39 o 
  -1  11  14      815.74      821.68     15.62 o 
   0  11  14       20.17       23.35      3.47 o 
   1  11  14      228.47      224.17      9.06 o 
   2  11  14       14.62       18.16      2.77 o 
   3  11  14        2.11       -1.21      3.00 o 
   4  11  14        4.51        7.88      2.86 o 
   5  11  14        9.87       12.13      3.64 o 
  -5  12  14      584.06      612.42     15.38 o 
  -4  12  14        0.00       -0.07      1.88 o 
  -3  12  14       91.02       83.51      7.09 o 
  -2  12  14       52.82       50.50      4.36 o 
  -1  12  14        0.45        4.02      3.91 o 
   0  12  14      370.33      403.32     12.46 o 
   1  12  14      418.42      421.33     16.98 o 
   2  12  14       19.35       12.56      2.46 o 
   3  12  14      147.43      153.05     11.98 o 
   4  12  14      353.44      416.68     17.79 o 
  -4  13  14      172.68      191.23      8.32 o 
  -3  13  14       80.87       81.96      5.94 o 
  -2  13  14      108.23      110.91      6.60 o 
  -1  13  14      331.19      334.42     10.94 o 
   0  13  14       14.00       13.79      3.02 o 
   1  13  14      163.55      174.60      8.73 o 
   2  13  14      178.07      176.45     10.18 o 
   3  13  14        1.49        3.37      3.79 o 
  -4  14  14       59.04       66.98      6.18 o 
  -3  14  14        0.29        2.37      2.01 o 
  -2  14  14      347.44      377.15     10.96 o 
  -1  14  14       79.03       82.86      5.60 o 
   0  14  14      326.66      338.65     18.65 o 
   1  14  14       46.89       47.87      5.13 o 
   2  14  14       19.12       18.62      7.58 o 
  -3  15  14        4.73        3.16      1.89 o 
  -2  15  14        0.10       -1.20      1.59 o 
  -1  15  14       48.34       52.68      5.62 o 
   0  15  14        0.23        2.05      2.33 o 
   1  15  14       21.50       38.59      5.78 o 
   2  15  14       54.11       59.01      6.70 o 
  -1  16  14       12.78        7.19      4.12 o 
   0  16  14       32.91       19.49      3.14 o 
   1  16  14        1.17        2.10      2.57 o 
  -7   0  15      411.41      379.59     24.25 o 
  -5   0  15       58.92       61.24     10.31 o 
  -3   0  15     1138.97     1176.31     19.91 o 
  -1   0  15      758.91      817.26     18.78 o 
   1   0  15     1996.33     1890.24     36.01 o 
   3   0  15       77.19       58.17      6.37 o 
   5   0  15       73.18       81.30     12.73 o 
  -7   1  15       95.16      117.20     11.12 o 
  -6   1  15       36.88       42.45      6.43 o 
  -5   1  15      311.15      303.43      8.47 o 
  -4   1  15      170.52      183.98      5.54 o 
  -3   1  15       11.65       11.48      1.52 o 
  -2   1  15      256.00      230.83      4.78 o 
  -1   1  15     1977.25     2035.09     19.21 o 
   0   1  15       14.71       18.44      1.40 o 
   1   1  15     1216.95     1146.39     17.80 o 
   2   1  15     4770.94     4357.37     50.25 o 
   3   1  15        0.53       -0.10      1.34 o 
   4   1  15       55.43       53.89      4.52 o 
   5   1  15      349.34      324.07     12.17 o 
   6   1  15        1.29       -1.37      2.20 o 
  -7   2  15        5.89        1.77      3.30 o 
  -6   2  15       41.14       39.05      5.01 o 
  -5   2  15       97.85      100.24      6.49 o 
  -4   2  15        5.83        5.37      1.75 o 
  -3   2  15       29.48       29.60      2.02 o 
  -2   2  15      306.27      299.72      5.44 o 
  -1   2  15        6.78        5.52      1.22 o 
   0   2  15      990.98     1000.97     11.06 o 
   1   2  15      198.41      187.31      6.48 o 
   2   2  15      405.55      379.06     10.94 o 
   3   2  15       12.19       11.09      2.45 o 
   4   2  15       24.21       20.21      3.10 o 
   5   2  15      151.65      167.13      8.01 o 
   6   2  15      244.43      242.84      9.30 o 
  -7   3  15       44.34       33.99      5.26 o 
  -6   3  15      117.20      108.08      5.96 o 
  -5   3  15      321.50      322.02      8.30 o 
  -4   3  15      240.30      238.30      6.80 o 
  -3   3  15       19.69       13.27      1.78 o 
  -2   3  15      178.57      166.29      4.19 o 
  -1   3  15       20.93       15.79      1.43 o 
   0   3  15      169.89      173.00      3.95 o 
   1   3  15      591.53      542.25     13.39 o 
   2   3  15       30.63       28.86      4.73 o 
   3   3  15        3.04        1.96      2.01 o 
   4   3  15      381.64      351.35     10.23 o 
   5   3  15       16.54       16.63      3.17 o 
   6   3  15      260.09      270.25      9.84 o 
  -7   4  15       22.80       20.19      5.05 o 
  -6   4  15        3.15        5.74      2.07 o 
  -5   4  15      104.09       97.83      5.46 o 
  -4   4  15      267.42      258.35      7.15 o 
  -3   4  15      575.54      572.19     10.56 o 
  -2   4  15      939.60      921.64     13.82 o 
  -1   4  15      164.83      157.58      3.76 o 
   0   4  15      715.46      677.33      9.37 o 
   1   4  15        2.02       -0.54      1.15 o 
   2   4  15        0.99       -0.77      1.34 o 
   3   4  15      118.18      103.13      5.95 o 
   4   4  15      184.15      171.11      7.46 o 
   5   4  15       36.44       27.95      3.78 o 
   6   4  15       80.58       80.49      6.10 o 
  -7   5  15        6.89        7.83      2.20 o 
  -6   5  15       24.06       24.42      3.26 o 
  -5   5  15       36.46       42.41      3.61 o 
  -4   5  15       32.03       31.16      2.95 o 
  -3   5  15       75.65       81.64      4.49 o 
  -2   5  15       74.47       66.54      3.24 o 
  -1   5  15      193.72      159.64      4.32 o 
   0   5  15       75.61       81.90      3.68 o 
   1   5  15        2.44        1.76      1.42 o 
   2   5  15     1131.10     1049.43     17.77 o 
   3   5  15       30.13       22.33      3.04 o 
   4   5  15      352.83      349.62     10.38 o 
   5   5  15      231.85      225.99      8.67 o 
   6   5  15       12.45       19.40      7.88 o 
  -7   6  15       43.98       38.03      3.74 o 
  -6   6  15        0.21       -1.13      1.64 o 
  -5   6  15      133.27      133.30      6.02 o 
  -4   6  15        7.78        5.32      1.76 o 
  -3   6  15      222.65      226.96      6.60 o 
  -2   6  15       18.62       24.00      2.54 o 
  -1   6  15      277.04      245.71      5.53 o 
   0   6  15      203.75      200.68      6.73 o 
   1   6  15      566.88      536.91      9.72 o 
   2   6  15       49.62       46.40      4.01 o 
   3   6  15      187.94      205.21      7.40 o 
   4   6  15       61.53       54.44      4.84 o 
   5   6  15        0.30       -1.63      2.15 o 
   6   6  15        6.72        4.85      5.46 o 
  -7   7  15       44.17       39.86      5.16 o 
  -6   7  15       43.62       49.18      6.37 o 
  -5   7  15      140.15      124.20      6.49 o 
  -4   7  15      355.69      325.91      8.67 o 
  -3   7  15       61.09       73.53      4.50 o 
  -2   7  15       10.76       14.63      2.17 o 
  -1   7  15      469.85      496.26      9.21 o 
   0   7  15        9.77       11.26      2.54 o 
   1   7  15       20.12       17.93      2.03 o 
   2   7  15       10.21        6.25      1.95 o 
   3   7  15      198.31      187.35      7.61 o 
   4   7  15      124.83      130.56      7.49 o 
   5   7  15      104.91       99.62      8.13 o 
  -7   8  15       60.68       56.49      9.40 o 
  -6   8  15       17.23       11.41      2.67 o 
  -5   8  15       12.37       11.93      2.45 o 
  -4   8  15      483.30      479.02     10.88 o 
  -3   8  15      779.31      754.11     14.97 o 
  -2   8  15       87.90       94.73      4.67 o 
  -1   8  15      132.75      110.43      5.95 o 
   0   8  15        1.02       -0.19      1.37 o 
   1   8  15      401.69      419.95     11.21 o 
   2   8  15       57.81       70.69      6.04 o 
   3   8  15      407.20      412.57     11.05 o 
   4   8  15       76.64       79.84      5.84 o 
   5   8  15       74.72       78.15      7.17 o 
  -6   9  15      150.27      162.95      8.00 o 
  -5   9  15        6.80        4.16      2.37 o 
  -4   9  15      287.01      275.12      8.57 o 
  -3   9  15        1.10        0.08      2.07 o 
  -2   9  15       28.38       18.94      2.46 o 
  -1   9  15     1050.25     1037.03     28.88 o 
   0   9  15      294.24      292.71      9.86 o 
   1   9  15       76.01       79.99      5.10 o 
   2   9  15     1203.85     1204.18     27.53 o 
   3   9  15       18.66       15.61      2.93 o 
   4   9  15       11.62        9.41      3.06 o 
   5   9  15        9.01        2.70      2.62 o 
  -6  10  15       15.03       14.43      2.49 o 
  -5  10  15        8.70        3.09      2.27 o 
  -4  10  15       49.84       58.40      5.80 o 
  -3  10  15       95.43       99.85      7.67 o 
  -2  10  15      563.12      569.90     12.76 o 
  -1  10  15      118.32      137.58      5.97 o 
   0  10  15      215.92      215.73      8.71 o 
   1  10  15       36.78       32.90      3.28 o 
   2  10  15       97.74      105.64      7.58 o 
   3  10  15        9.79        5.56      2.15 o 
   4  10  15       85.28       84.84      7.56 o 
   5  10  15      130.94      185.95     20.01 o 
  -5  11  15        0.75        1.63      2.15 o 
  -4  11  15      107.89      111.53      7.05 o 
  -3  11  15      213.60      207.15      7.72 o 
  -2  11  15        9.40        7.67      1.95 o 
  -1  11  15        8.20       12.19      2.80 o 
   0  11  15      218.43      217.93     10.38 o 
   1  11  15       38.64       42.02      7.53 o 
   2  11  15       25.78       28.49      4.20 o 
   3  11  15      144.34      167.14     12.77 o 
   4  11  15      207.44      253.24     10.42 o 
  -5  12  15       74.64       72.47      5.83 o 
  -4  12  15       21.06       14.99      3.13 o 
  -3  12  15        8.64        6.77      2.27 o 
  -2  12  15      108.08      106.30      6.35 o 
  -1  12  15      260.69      249.75      8.13 o 
   0  12  15      279.20      265.57     10.10 o 
   1  12  15       51.62       60.04      6.29 o 
   2  12  15       40.98       46.09      6.15 o 
   3  12  15       66.66       70.03      8.35 o 
   4  12  15       19.76       17.17      8.19 o 
  -4  13  15       42.27       49.49      6.30 o 
  -3  13  15      179.62      189.14      8.32 o 
  -2  13  15      104.52       97.90      6.29 o 
  -1  13  15       26.87       29.66      4.42 o 
   0  13  15      281.60      271.80     10.57 o 
   1  13  15        8.74       10.84      2.86 o 
   2  13  15       68.90       61.24     11.52 o 
   3  13  15       86.11      102.95     14.25 o 
  -4  14  15       17.44       10.91      3.03 o 
  -3  14  15      237.01      255.84      9.30 o 
  -2  14  15      211.94      233.05      8.43 o 
  -1  14  15       11.83        8.43      2.88 o 
   0  14  15       38.07       40.52      4.70 o 
   1  14  15      254.47      276.83     11.06 o 
   2  14  15        8.88       19.40      6.67 o 
   3  14  15      400.93      447.50     24.86 o 
  -3  15  15        4.80       -2.43      2.43 o 
  -2  15  15       39.03       27.28      3.07 o 
  -1  15  15      177.05      161.99     10.93 o 
   0  15  15       23.27       25.44      3.83 o 
   1  15  15       12.72        1.09      3.03 o 
   2  15  15      143.09      149.77     16.37 o 
  -2  16  15       14.25        0.61      3.03 o 
  -1  16  15        4.23       -3.03      3.03 o 
   0  16  15      171.50      180.70     15.77 o 
  -6   0  16        0.38        3.64      4.85 o 
  -4   0  16      129.89      136.63      9.62 o 
  -2   0  16      312.50      315.57     11.92 o 
   0   0  16     2500.57     2443.05     64.88 o 
   2   0  16        2.29        3.28      3.94 o 
   4   0  16       20.68       13.20      3.63 o 
   6   0  16      141.58      145.46     11.91 o 
  -7   1  16        6.22        5.79      3.58 o 
  -6   1  16      216.56      230.83     12.41 o 
  -5   1  16      269.80      288.73     13.07 o 
  -4   1  16     1092.82     1142.51     21.01 o 
  -3   1  16       28.72       30.29      2.33 o 
  -2   1  16      299.81      323.82      5.83 o 
  -1   1  16        6.59       14.61      1.84 o 
   0   1  16      355.03      357.82      7.24 o 
   1   1  16      855.18      835.57     16.63 o 
   2   1  16      107.81      104.46      5.74 o 
   3   1  16       21.79       15.26      2.56 o 
   4   1  16       51.45       53.38      4.66 o 
   5   1  16       26.97       22.04      3.50 o 
   6   1  16        0.07        1.46      3.24 o 
  -7   2  16       17.05       15.60      3.97 o 
  -6   2  16       19.02       18.49      4.31 o 
  -5   2  16      428.96      459.41     12.54 o 
  -4   2  16      676.40      704.01     14.13 o 
  -3   2  16      129.79      130.96      5.79 o 
  -2   2  16       79.91       80.56      3.18 o 
  -1   2  16      153.37      152.35      4.24 o 
   0   2  16        0.06        2.24      1.02 o 
   1   2  16     2289.71     2252.22     29.55 o 
   2   2  16       64.54       67.17      4.66 o 
   3   2  16        5.21        3.65      2.28 o 
   4   2  16        0.42        2.34      1.84 o 
   5   2  16       41.77       36.29      4.43 o 
   6   2  16       23.78       12.63      2.60 o 
  -7   3  16      254.60      276.16     13.50 o 
  -6   3  16       65.78       70.27      9.98 o 
  -5   3  16       96.07       95.12      5.37 o 
  -4   3  16      518.13      520.97     11.95 o 
  -3   3  16      588.42      588.24     10.72 o 
  -2   3  16      155.22      157.47      3.92 o 
  -1   3  16      608.09      594.35      8.76 o 
   0   3  16        2.15       -0.21      0.87 o 
   1   3  16      882.41      820.40     14.81 o 
   2   3  16        0.48       -1.27      1.27 o 
   3   3  16       10.90        6.83      2.00 o 
   4   3  16        5.42        7.58      2.43 o 
   5   3  16       80.93       86.00      6.39 o 
   6   3  16      187.29      185.23      9.59 o 
  -7   4  16       60.00       54.58      6.06 o 
  -6   4  16      107.55      101.15      5.94 o 
  -5   4  16      238.26      240.35      9.42 o 
  -4   4  16      161.28      161.48      5.74 o 
  -3   4  16       72.23       82.51      4.54 o 
  -2   4  16      349.08      382.15      7.92 o 
  -1   4  16        1.49        0.61      0.89 o 
   0   4  16        8.26        2.35      1.33 o 
   1   4  16       43.26       44.37      3.74 o 
   2   4  16       16.81       12.86      2.31 o 
   3   4  16      234.81      235.63      7.88 o 
   4   4  16        1.23       -0.15      1.82 o 
   5   4  16       71.72       66.29      5.65 o 
   6   4  16        0.18        3.03      3.03 o 
  -7   5  16       84.85       98.87     11.58 o 
  -6   5  16       70.04       67.43      4.98 o 
  -5   5  16        3.96        2.49      1.69 o 
  -4   5  16        0.11        2.48      1.57 o 
  -3   5  16      182.63      192.85      6.06 o 
  -2   5  16      817.55      835.46     14.72 o 
  -1   5  16      613.18      548.76      8.82 o 
   0   5  16      125.32      147.73      4.69 o 
   1   5  16       70.45       60.13      4.99 o 
   2   5  16        3.54        2.82      1.63 o 
   3   5  16      132.58      109.43      6.74 o 
   4   5  16       45.29       38.45      4.05 o 
   5   5  16       19.55       16.73      3.38 o 
  -7   6  16       15.83       10.25      2.77 o 
  -6   6  16        8.10        9.29      2.51 o 
  -5   6  16      107.47      112.42      6.11 o 
  -4   6  16      107.72       99.79      5.46 o 
  -3   6  16      256.74      237.10      6.87 o 
  -2   6  16      322.29      307.67      7.55 o 
  -1   6  16        8.45        4.37      1.17 o 
   0   6  16      253.49      212.33      5.73 o 
   1   6  16      546.04      517.73     11.30 o 
   2   6  16       39.03       41.93      4.90 o 
   3   6  16      135.56      139.00      6.96 o 
   4   6  16        6.92        8.73      2.80 o 
   5   6  16        0.73        2.43      3.33 o 
  -7   7  16       25.00       24.52      4.81 o 
  -6   7  16      118.92      121.84      6.86 o 
  -5   7  16      186.74      177.90      6.91 o 
  -4   7  16      879.58      870.29     16.97 o 
  -3   7  16      113.13      101.89      5.34 o 
  -2   7  16      223.44      204.75      6.16 o 
  -1   7  16       18.92       15.01      2.23 o 
   0   7  16      120.91      117.76      6.91 o 
   1   7  16      218.74      189.95      7.09 o 
   2   7  16       23.38       36.26      3.54 o 
   3   7  16       14.84       17.93      4.20 o 
   4   7  16      147.88      176.75      7.88 o 
   5   7  16       37.38       44.44      4.90 o 
  -6   8  16        0.33        1.25      2.15 o 
  -5   8  16        1.10        0.55      1.83 o 
  -4   8  16      112.08       97.15      5.67 o 
  -3   8  16      141.51      153.11      6.00 o 
  -2   8  16      807.96      791.16     13.50 o 
  -1   8  16       26.97       34.14      3.31 o 
   0   8  16       51.42       64.13      4.35 o 
   1   8  16       31.53       19.05      4.51 o 
   2   8  16       33.39       33.87      3.51 o 
   3   8  16       18.67       15.58      2.82 o 
   4   8  16       19.42       18.29      3.21 o 
   5   8  16      182.86      199.96     10.70 o 
  -6   9  16      237.81      249.49      8.62 o 
  -5   9  16        0.19       -1.33      1.83 o 
  -4   9  16      248.89      233.64      7.64 o 
  -3   9  16       91.58       78.33      4.89 o 
  -2   9  16      171.43      162.50      8.84 o 
  -1   9  16      112.59      116.39      6.74 o 
   0   9  16      158.11      157.39      7.20 o 
   1   9  16       69.02       78.49      5.11 o 
   2   9  16       54.65       55.57      5.58 o 
   3   9  16      124.32      152.52      7.20 o 
   4   9  16       54.01       53.73      4.91 o 
   5   9  16       44.62       43.86      6.26 o 
  -5  10  16       62.03       46.76      6.62 o 
  -4  10  16      121.82      130.57      6.57 o 
  -3  10  16       21.29       18.30      2.82 o 
  -2  10  16       73.37       77.87      5.16 o 
  -1  10  16       59.96       50.88      4.88 o 
   0  10  16       62.72       67.58      6.07 o 
   1  10  16        0.05       -0.26      2.28 o 
   2  10  16      103.42      117.97      8.16 o 
   3  10  16      183.09      213.78      9.66 o 
   4  10  16        1.76        1.36      4.39 o 
  -5  11  16       75.70       60.31      4.89 o 
  -4  11  16        4.49        3.14      3.85 o 
  -3  11  16      248.52      262.00      9.98 o 
  -2  11  16        0.02       -1.27      3.06 o 
  -1  11  16       12.48       10.31      2.57 o 
   0  11  16      243.42      247.62      9.71 o 
   1  11  16       22.73       23.99      3.82 o 
   2  11  16       29.18       32.89      5.04 o 
   3  11  16        2.48        1.53      2.33 o 
   4  11  16        0.85       -3.71      6.37 o 
  -4  12  16        0.36       -0.61      1.95 o 
  -3  12  16        2.28        3.15      2.10 o 
  -2  12  16        0.04        4.64      2.10 o 
  -1  12  16       22.03       21.46      3.65 o 
   0  12  16        1.26       -1.30      2.27 o 
   1  12  16       30.87       29.78      7.31 o 
   2  12  16       43.81       58.99      7.42 o 
   3  12  16        5.79        2.43      7.28 o 
   4  12  16       28.87       16.98      6.06 o 
  -4  13  16       16.85       13.94      2.89 o 
  -3  13  16       22.47       13.44      3.00 o 
  -2  13  16        0.19        1.02      1.63 o 
  -1  13  16      115.31      101.01      7.90 o 
   0  13  16       71.20       66.85      6.16 o 
   1  13  16       45.76       48.96      5.19 o 
   2  13  16       16.47        7.88      6.06 o 
   3  13  16       29.03       46.25      6.97 o 
  -3  14  16       18.53        9.72      4.99 o 
  -2  14  16      173.88      163.19      9.89 o 
  -1  14  16        9.28        4.43      3.05 o 
   0  14  16        2.31        2.77      2.55 o 
   1  14  16      142.63      149.80      8.81 o 
   2  14  16       20.92       11.52      6.67 o 
  -3  15  16        2.69       -2.43      2.43 o 
  -1  15  16        7.71        2.11      3.08 o 
   0  15  16      194.09      193.16      9.59 o 
   1  15  16       10.31        4.32      3.34 o 
  -7   0  17       70.97       53.97     11.52 o 
  -5   0  17       41.96       40.63      8.49 o 
  -3   0  17      502.14      513.29     12.08 o 
  -1   0  17       95.52       96.02      4.29 o 
   1   0  17      160.92      140.42      8.49 o 
   3   0  17      656.40      606.97     26.68 o 
   5   0  17     1240.51     1314.11     40.02 o 
  -7   1  17      123.34      156.44     12.64 o 
  -6   1  17      128.60      141.29     11.58 o 
  -5   1  17       29.27       18.19      4.72 o 
  -4   1  17      145.25      133.70      9.89 o 
  -3   1  17      738.33      745.41     10.83 o 
  -2   1  17      262.68      269.89      5.46 o 
  -1   1  17      859.66      866.34     10.70 o 
   0   1  17        7.90        8.28      1.84 o 
   1   1  17      160.12      160.66      6.05 o 
   2   1  17      293.47      247.00      8.31 o 
   3   1  17      111.47      100.88      6.17 o 
   4   1  17       16.07       15.94      3.13 o 
   5   1  17      180.96      173.97     10.01 o 
   6   1  17      221.39      230.42     16.98 o 
  -7   2  17        2.93        0.63      4.44 o 
  -6   2  17       85.04       89.85      7.78 o 
  -5   2  17      641.67      631.92     13.61 o 
  -4   2  17       13.86       18.74      2.44 o 
  -3   2  17      377.40      366.36      7.45 o 
  -2   2  17     2013.13     2026.93     21.37 o 
  -1   2  17       29.90       24.12      1.95 o 
   0   2  17      208.74      200.09      8.23 o 
   1   2  17     2430.10     2289.33     33.08 o 
   2   2  17      892.95      833.42     15.76 o 
   3   2  17      703.88      665.00     14.24 o 
   4   2  17      342.18      314.31     10.00 o 
   5   2  17        6.21        5.08      2.98 o 
   6   2  17      140.67      139.46     15.77 o 
  -7   3  17        0.39       -0.75      2.63 o 
  -6   3  17      161.10      185.42     10.46 o 
  -5   3  17      222.76      216.97      6.99 o 
  -4   3  17      780.71      835.30     21.09 o 
  -3   3  17        3.51        6.07      1.69 o 
  -2   3  17      853.67      840.92     11.90 o 
  -1   3  17      183.29      198.18      4.48 o 
   0   3  17      778.83      782.72     14.20 o 
   1   3  17      546.53      534.00     11.64 o 
   2   3  17      483.93      439.55     10.74 o 
   3   3  17      115.93      118.17      6.65 o 
   4   3  17      230.44      223.89     11.75 o 
   5   3  17       22.38       14.77      3.28 o 
   6   3  17       75.47       67.91      9.70 o 
  -7   4  17        8.91        2.65      2.77 o 
  -6   4  17       56.35       47.56      4.16 o 
  -5   4  17      176.98      162.03      6.47 o 
  -4   4  17        3.81        4.68      3.35 o 
  -3   4  17       44.73       40.96      3.40 o 
  -2   4  17      834.30      862.48     12.17 o 
  -1   4  17       17.60       14.80      1.71 o 
   0   4  17     1609.37     1646.03     20.49 o 
   1   4  17      170.61      189.21      6.55 o 
   2   4  17       43.40       41.45      3.84 o 
   3   4  17      146.02      137.58      6.97 o 
   4   4  17        4.21        0.24      2.26 o 
   5   4  17        0.82        1.51      2.40 o 
   6   4  17      184.89      163.11     13.34 o 
  -6   5  17       85.46       95.09      5.97 o 
  -5   5  17       21.81       23.44      3.54 o 
  -4   5  17     1581.20     1536.26     21.63 o 
  -3   5  17      179.75      185.23      6.01 o 
  -2   5  17      224.47      236.73      7.29 o 
  -1   5  17      207.33      199.60      5.06 o 
   0   5  17      210.12      225.81      6.03 o 
   1   5  17      466.62      412.56     10.00 o 
   2   5  17      371.36      366.82      9.82 o 
   3   5  17        0.52        2.92      1.88 o 
   4   5  17      901.39      894.31     18.41 o 
   5   5  17      207.67      213.27      8.70 o 
  -7   6  17       58.75       40.02      7.88 o 
  -6   6  17        0.16        1.56      2.04 o 
  -5   6  17      650.92      644.66     13.22 o 
  -4   6  17       95.16       94.93      5.43 o 
  -3   6  17      176.27      185.28      6.11 o 
  -2   6  17      946.44      943.94     16.45 o 
  -1   6  17       27.34       23.33      2.05 o 
   0   6  17        0.84        2.41      1.38 o 
   1   6  17      956.35      954.48     16.88 o 
   2   6  17       30.16       21.44      2.95 o 
   3   6  17      586.28      580.71     13.63 o 
   4   6  17        1.55        1.73      2.09 o 
   5   6  17      174.76      167.94      8.12 o 
  -7   7  17       66.56       53.67     14.86 o 
  -6   7  17       36.56       31.41      5.95 o 
  -5   7  17        9.01        8.49      2.34 o 
  -4   7  17       43.79       36.38      3.70 o 
  -3   7  17      309.30      317.72      8.23 o 
  -2   7  17       72.75       68.58      4.22 o 
  -1   7  17     1008.71     1063.72     33.08 o 
   0   7  17       14.89       12.66      2.28 o 
   1   7  17      173.84      187.48      6.47 o 
   2   7  17        5.17        5.03      1.88 o 
   3   7  17        7.83        6.22      2.19 o 
   4   7  17        0.36        1.33      2.10 o 
   5   7  17      119.20      129.92      9.20 o 
  -6   8  17        0.11        0.60      1.98 o 
  -5   8  17      311.08      297.70      9.04 o 
  -4   8  17      175.75      152.17      9.04 o 
  -3   8  17      182.19      171.18      6.16 o 
  -2   8  17      166.70      169.06      5.81 o 
  -1   8  17        7.44        9.68      2.33 o 
   0   8  17       59.78       71.05      4.74 o 
   1   8  17      461.11      506.57     14.22 o 
   2   8  17      183.90      172.91      6.76 o 
   3   8  17      405.41      426.07     11.71 o 
   4   8  17       18.30       18.00      4.81 o 
   5   8  17      106.26      135.22     15.16 o 
  -6   9  17      130.57      126.31     11.36 o 
  -5   9  17        0.13        3.55      1.97 o 
  -4   9  17      323.68      325.54      9.26 o 
  -3   9  17      351.13      337.69      8.90 o 
  -2   9  17        4.64        7.97      2.89 o 
  -1   9  17      472.54      436.28     12.94 o 
   0   9  17        3.28       -0.14      1.86 o 
   1   9  17      212.26      211.17     12.83 o 
   2   9  17      141.94      142.40      9.98 o 
   3   9  17       29.73       31.49      3.71 o 
   4   9  17       53.31       45.36      4.90 o 
  -5  10  17      178.70      183.16      7.47 o 
  -4  10  17       74.15       69.25      5.09 o 
  -3  10  17        6.38        9.14      2.14 o 
  -2  10  17      402.88      418.11     11.03 o 
  -1  10  17        8.22        1.82      2.00 o 
   0  10  17      445.82      463.80     15.28 o 
   1  10  17       33.97       30.40      4.28 o 
   2  10  17       62.31       64.36      9.17 o 
   3  10  17        9.61       14.68      3.25 o 
   4  10  17       62.47       62.20      8.11 o 
  -5  11  17      101.57       92.00      5.90 o 
  -4  11  17      418.28      429.93     12.40 o 
  -3  11  17      206.00      221.44      8.29 o 
  -2  11  17       45.24       54.48      4.49 o 
  -1  11  17       14.04       10.83      2.65 o 
   0  11  17      237.69      243.73      9.86 o 
   1  11  17       30.78       30.58      5.96 o 
   2  11  17      611.19      691.94     22.48 o 
   3  11  17       10.33       10.35      3.38 o 
  -4  12  17        1.08        1.13      2.00 o 
  -3  12  17        0.37       -1.84      1.84 o 
  -2  12  17      388.35      373.02     10.71 o 
  -1  12  17       60.21       51.97      5.51 o 
   0  12  17      115.38      119.81      8.63 o 
   1  12  17      569.16      586.42     21.19 o 
   2  12  17       13.76       13.79     10.31 o 
   3  12  17      192.69      231.18     13.07 o 
  -3  13  17        2.36       -1.06      1.56 o 
  -2  13  17        1.69        1.75      2.62 o 
  -1  13  17      117.37      128.69      8.71 o 
   0  13  17        0.01        1.88      2.46 o 
   1  13  17      139.19      132.05     18.19 o 
   2  13  17        0.73       -1.86      3.34 o 
  -3  14  17        2.39       -1.21      2.43 o 
  -2  14  17       14.21       10.18      5.03 o 
  -1  14  17       60.22       57.77      6.82 o 
   0  14  17       33.95       35.39      4.68 o 
   1  14  17       31.66       36.80      5.78 o 
  -1  15  17      320.07      361.50     15.42 o 
   0  15  17       18.27        0.61      4.24 o 
  -6   0  18        2.36        1.21      6.06 o 
  -4   0  18       97.28       99.87     12.43 o 
  -2   0  18      203.20      213.54      7.52 o 
   0   0  18       16.55       17.41      7.28 o 
   2   0  18       15.67       13.15      3.43 o 
   4   0  18      249.10      241.83     15.77 o 
  -7   1  18       83.36       73.05      7.56 o 
  -6   1  18       18.87       14.28      4.66 o 
  -5   1  18      167.98      160.83     10.69 o 
  -4   1  18        8.19        5.10      1.69 o 
  -3   1  18        4.54        4.84      1.43 o 
  -2   1  18       26.07       26.88      2.16 o 
  -1   1  18        8.15       11.40      1.31 o 
   0   1  18       56.48       50.47      3.92 o 
   1   1  18      326.50      310.79      8.71 o 
   2   1  18       49.05       43.48      4.05 o 
   3   1  18        0.06        2.45      1.78 o 
   4   1  18        4.62        7.64      2.60 o 
   5   1  18      120.48       96.71      6.84 o 
  -7   2  18       50.25       53.56      6.30 o 
  -6   2  18       36.73       35.74      5.23 o 
  -5   2  18        0.74       -1.24      4.01 o 
  -4   2  18        3.65        1.48      1.78 o 
  -3   2  18      326.48      338.56      7.25 o 
  -2   2  18        4.30        7.88      1.47 o 
  -1   2  18        5.13        1.05      1.12 o 
   0   2  18      125.70      118.98      5.37 o 
   1   2  18      297.16      301.81      8.55 o 
   2   2  18        0.08        2.13      1.66 o 
   3   2  18        4.44        4.97      1.95 o 
   4   2  18        8.62        7.65      2.51 o 
   5   2  18       61.23       58.42      5.44 o 
  -7   3  18        1.81        3.11      2.76 o 
  -6   3  18       25.67       18.12      4.05 o 
  -5   3  18      122.84      130.86      6.00 o 
  -4   3  18       56.56       52.43      4.05 o 
  -3   3  18        5.41        4.74      1.60 o 
  -2   3  18       17.20       20.35      3.49 o 
  -1   3  18      407.64      370.56      6.49 o 
   0   3  18      419.77      418.93      9.94 o 
   1   3  18       26.75       21.10      2.87 o 
   2   3  18       15.93       16.15      2.46 o 
   3   3  18      158.21      154.80      7.16 o 
   4   3  18       27.27       28.71      3.79 o 
   5   3  18        0.80        2.83      4.35 o 
  -6   4  18      152.20      163.39     10.56 o 
  -5   4  18      176.88      193.34      6.86 o 
  -4   4  18      381.64      384.30      9.99 o 
  -3   4  18      348.61      355.28      8.49 o 
  -2   4  18        0.54        1.78      1.16 o 
  -1   4  18      175.88      191.15      5.68 o 
   0   4  18      590.50      550.67     11.77 o 
   1   4  18       81.35       73.09      4.86 o 
   2   4  18      235.01      222.15      7.64 o 
   3   4  18       15.62       24.35      3.44 o 
   4   4  18       17.42       22.24      3.48 o 
   5   4  18       10.20        7.44      2.67 o 
  -6   5  18       15.13       18.26      2.79 o 
  -5   5  18      157.01      147.67      7.25 o 
  -4   5  18       86.86       94.06      5.34 o 
  -3   5  18      360.97      351.02      8.55 o 
  -2   5  18       83.36       87.76      4.75 o 
  -1   5  18       34.53       28.16      2.66 o 
   0   5  18      447.36      425.82     10.06 o 
   1   5  18      324.91      351.23      9.51 o 
   2   5  18       16.42        9.70      2.80 o 
   3   5  18       43.20       41.52      5.51 o 
   4   5  18       24.61       24.43      3.74 o 
   5   5  18       69.11       73.48      6.39 o 
  -6   6  18        0.22       -0.13      2.04 o 
  -5   6  18       66.91       83.86      5.52 o 
  -4   6  18        0.19       -0.21      1.57 o 
  -3   6  18      301.07      287.66      7.78 o 
  -2   6  18      196.89      193.33      6.83 o 
  -1   6  18       60.32       58.97      3.80 o 
   0   6  18       24.13       21.71      3.34 o 
   1   6  18       86.66       85.15      5.44 o 
   2   6  18        3.86        7.13      2.04 o 
   3   6  18       74.93       73.56      5.63 o 
   4   6  18       55.22       51.61      5.00 o 
   5   6  18        1.85        3.64      2.17 o 
  -6   7  18        5.85        3.48      2.01 o 
  -5   7  18       71.26       55.89      4.68 o 
  -4   7  18      159.73      167.34      7.27 o 
  -3   7  18      139.89      150.96      5.98 o 
  -2   7  18       45.43       48.86      3.55 o 
  -1   7  18       22.63       16.78      3.33 o 
   0   7  18       43.71       42.90      3.80 o 
   1   7  18        0.05        0.65      3.42 o 
   2   7  18        5.35        4.53      1.93 o 
   3   7  18       38.80       31.39      4.59 o 
   4   7  18       14.50       23.10      3.51 o 
   5   7  18       18.49       21.22      5.46 o 
  -6   8  18       48.29       34.09      4.06 o 
  -5   8  18       68.66       64.11      5.02 o 
  -4   8  18      335.80      349.37     10.51 o 
  -3   8  18        1.95        2.75      1.76 o 
  -2   8  18      181.94      160.59      6.09 o 
  -1   8  18      456.78      474.67     13.33 o 
   0   8  18       92.77       98.07      5.88 o 
   1   8  18       96.49       99.66      7.23 o 
   2   8  18      349.96      371.00     12.70 o 
   3   8  18       35.39       35.83      4.02 o 
   4   8  18       62.99       68.04      5.73 o 
  -5   9  18       44.52       43.18      4.25 o 
  -4   9  18       41.19       34.94      3.68 o 
  -3   9  18        2.15        0.53      1.63 o 
  -2   9  18       76.74       74.76      5.20 o 
  -1   9  18       99.39       85.79      6.51 o 
   0   9  18       29.52       26.16      3.61 o 
   1   9  18       11.86        9.33      2.93 o 
   2   9  18        3.87        6.43      3.02 o 
   3   9  18        2.11        3.42      2.83 o 
   4   9  18       11.26       11.96      4.25 o 
  -5  10  18      161.26      131.69      7.29 o 
  -4  10  18       18.75       20.86      3.09 o 
  -3  10  18       10.09        7.14      2.31 o 
  -2  10  18       24.39       24.88      2.84 o 
  -1  10  18        8.91        4.62      2.27 o 
   0  10  18       26.83       23.59      3.92 o 
   1  10  18       15.09       18.33      4.92 o 
   2  10  18        0.02       -0.12      2.60 o 
   3  10  18      298.81      343.66     12.92 o 
  -5  11  18      234.12      211.62     14.55 o 
  -4  11  18        7.68        6.40      2.48 o 
  -3  11  18      106.13       99.83      6.59 o 
  -2  11  18       89.80       89.36      7.38 o 
  -1  11  18        6.20        5.81      2.46 o 
   0  11  18       54.70       66.98     12.23 o 
   1  11  18       33.90       35.56      6.21 o 
   2  11  18       35.93       46.36      5.51 o 
   3  11  18      210.85      249.65     10.77 o 
  -4  12  18        0.42       -0.89      2.65 o 
  -3  12  18       14.39       10.13      3.15 o 
  -2  12  18       31.80       31.10      4.66 o 
  -1  12  18       19.95       19.81      3.61 o 
   0  12  18        2.32        3.37      2.67 o 
   1  12  18       15.58       10.45      4.49 o 
   2  12  18       11.26       10.79      4.04 o 
   3  12  18       61.02       72.76     12.13 o 
  -3  13  18       15.68       15.41      2.31 o 
  -2  13  18      144.49      170.08      9.71 o 
  -1  13  18        0.11        0.86      2.46 o 
   0  13  18      220.96      228.77     10.22 o 
   1  13  18       58.73       65.68     10.01 o 
   2  13  18       62.93       64.27     11.52 o 
  -3  14  18       15.01       -3.03      3.03 o 
  -2  14  18        9.33       15.77      4.85 o 
  -1  14  18      201.16      246.87     10.57 o 
   0  14  18        0.72        2.90      3.03 o 
   1  14  18        0.77       -3.03      3.03 o 
  -5   0  19      786.69      873.77     35.17 o 
  -3   0  19      574.52      608.05     14.04 o 
  -1   0  19       27.46       33.65      5.46 o 
   1   0  19     1051.01      963.13     24.63 o 
   3   0  19      915.86      925.32     36.38 o 
   5   0  19       19.58       16.35      3.86 o 
  -6   1  19        0.35        3.34      3.86 o 
  -5   1  19        0.13        0.82      2.90 o 
  -4   1  19      131.41      128.15      6.34 o 
  -3   1  19      679.08      744.49     12.60 o 
  -2   1  19      705.86      726.34     10.79 o 
  -1   1  19      781.36      789.39     20.30 o 
   0   1  19       13.41        8.95      1.95 o 
   1   1  19     1413.74     1385.82     21.97 o 
   2   1  19      134.19      135.77      6.71 o 
   3   1  19        0.01        2.01      2.31 o 
   4   1  19       56.93       43.37      4.59 o 
   5   1  19       12.03       11.53      2.46 o 
  -6   2  19      129.05      138.75     12.55 o 
  -5   2  19      301.62      304.66     14.09 o 
  -4   2  19      353.52      364.65      9.89 o 
  -3   2  19       70.42       81.85      5.14 o 
  -2   2  19      442.97      483.86      9.63 o 
  -1   2  19       14.36       18.82      2.13 o 
   0   2  19      407.56      390.45      9.75 o 
   1   2  19       24.56       21.73      2.82 o 
   2   2  19        0.21        1.30      1.65 o 
   3   2  19      219.77      207.92      7.95 o 
   4   2  19      171.11      165.28      8.43 o 
   5   2  19       88.76       72.05      5.72 o 
  -6   3  19       61.17       70.84      9.60 o 
  -5   3  19        4.82        5.13      1.68 o 
  -4   3  19      332.63      356.48      8.90 o 
  -3   3  19      575.90      577.19     18.02 o 
  -2   3  19        6.81        5.12      1.72 o 
  -1   3  19        3.72        8.01      1.44 o 
   0   3  19        5.39        4.00      1.63 o 
   1   3  19        2.42        3.44      1.59 o 
   2   3  19      746.49      727.77     15.15 o 
   3   3  19        2.88        3.81      2.09 o 
   4   3  19      759.84      806.03     17.58 o 
   5   3  19      169.09      201.41     12.60 o 
  -6   4  19        0.88        1.62      3.11 o 
  -5   4  19        3.50        2.33      1.81 o 
  -4   4  19      224.99      207.61      6.80 o 
  -3   4  19       54.44       57.91      4.07 o 
  -2   4  19      198.09      217.90      6.30 o 
  -1   4  19       15.73       13.04      1.93 o 
   0   4  19      673.12      723.45     16.45 o 
   1   4  19      134.03      120.29      6.19 o 
   2   4  19       23.64       24.08      4.20 o 
   3   4  19        0.19        0.63      2.03 o 
   4   4  19       13.84       10.01      2.70 o 
   5   4  19      157.92      165.59     11.31 o 
  -6   5  19      674.75      697.52     14.60 o 
  -5   5  19       27.51       23.23      3.03 o 
  -4   5  19      392.55      400.56      9.74 o 
  -3   5  19     1074.11     1068.11     16.84 o 
  -2   5  19        9.59       10.69      1.89 o 
  -1   5  19       61.70       78.80      4.16 o 
   0   5  19      923.55     1010.62     44.87 o 
   1   5  19      583.56      587.32     12.97 o 
   2   5  19      394.76      393.37     13.22 o 
   3   5  19        1.82        7.24      2.49 o 
   4   5  19        0.35        0.39      3.30 o 
   5   5  19       26.32       29.11      6.06 o 
  -6   6  19       28.02       27.05      3.39 o 
  -5   6  19      239.96      257.67      8.38 o 
  -4   6  19        5.49        5.87      2.00 o 
  -3   6  19        9.53       10.03      2.09 o 
  -2   6  19      533.46      522.54     10.55 o 
  -1   6  19      107.99      103.71      6.32 o 
   0   6  19      336.64      311.00     10.66 o 
   1   6  19      351.36      330.66     10.51 o 
   2   6  19      135.85      138.35      7.03 o 
   3   6  19      111.75      119.28      7.35 o 
   4   6  19       40.98       38.58      4.50 o 
   5   6  19        6.87        3.03      3.03 o 
  -6   7  19       87.19       88.67      5.82 o 
  -5   7  19       29.35       27.58      4.70 o 
  -4   7  19       10.34        4.82      2.36 o 
  -3   7  19      293.04      322.87      8.71 o 
  -2   7  19       12.48        8.49      3.88 o 
  -1   7  19     1202.61     1230.08     28.39 o 
   0   7  19        0.03        2.08      2.10 o 
   1   7  19      166.60      134.68      8.31 o 
   2   7  19       73.41       79.05      5.51 o 
   3   7  19        3.95        4.66      2.68 o 
   4   7  19       12.34       13.96      2.87 o 
  -6   8  19        7.98        5.99      6.67 o 
  -5   8  19      920.74      910.99     17.33 o 
  -4   8  19       30.85       38.30      3.81 o 
  -3   8  19      528.38      582.18     14.92 o 
  -2   8  19        0.06       -0.41      2.62 o 
  -1   8  19        7.32        8.57      4.27 o 
   0   8  19       15.73       11.45      6.06 o 
   1   8  19      401.54      430.28     13.62 o 
   2   8  19        0.14       -0.21      2.20 o 
   3   8  19      659.58      671.48     15.62 o 
   4   8  19        5.02        5.19      2.02 o 
  -5   9  19        2.77        5.84      2.30 o 
  -4   9  19       81.22       89.78      5.71 o 
  -3   9  19      303.23      315.72      9.89 o 
  -2   9  19        2.68        3.66      2.43 o 
  -1   9  19      144.12      133.90      7.87 o 
   0   9  19      345.84      329.14     17.28 o 
   1   9  19      101.84      116.74      8.79 o 
   2   9  19      291.90      325.24     12.33 o 
   3   9  19        0.18       -1.31      2.55 o 
   4   9  19       97.47      113.64     22.44 o 
  -5  10  19       33.71       30.39     13.64 o 
  -4  10  19        9.10        8.09      2.44 o 
  -3  10  19        9.20        7.47      2.37 o 
  -2  10  19      668.13      663.94     18.00 o 
  -1  10  19        9.18        9.20      2.76 o 
   0  10  19      201.54      190.53     12.51 o 
   1  10  19       12.25       13.37      6.37 o 
   2  10  19        7.36        7.45      3.53 o 
   3  10  19      265.30      333.90     14.48 o 
  -4  11  19      119.28      132.15      7.37 o 
  -3  11  19       26.14       25.20      3.68 o 
  -2  11  19       67.24       58.98      6.14 o 
  -1  11  19       77.29       68.94      6.51 o 
   0  11  19       56.36       53.02      7.58 o 
   1  11  19       62.96       66.28      8.78 o 
   2  11  19      284.69      281.05     14.58 o 
   3  11  19       14.49       18.80      7.28 o 
  -4  12  19       95.38      100.66      8.49 o 
  -3  12  19      262.08      302.02     15.24 o 
  -2  12  19      295.51      306.92     12.16 o 
  -1  12  19       24.97       18.03      3.82 o 
   0  12  19      239.08      271.65     14.58 o 
   1  12  19        4.11        3.50      6.67 o 
   2  12  19       27.52       42.13      8.19 o 
  -2  13  19        0.33        1.59      3.63 o 
  -1  13  19      270.95      299.20     11.83 o 
   0  13  19      101.29      101.29     10.07 o 
   1  13  19       13.56       20.17      4.81 o 
   2  13  19        9.90       19.40      4.85 o 
  -1  14  19        8.88       12.73      4.24 o 
  -6   0  20        0.66        8.49      6.67 o 
  -4   0  20        7.62        9.10      4.85 o 
  -2   0  20       27.12       36.22      3.55 o 
   0   0  20      373.30      381.43     23.35 o 
   2   0  20        1.22        2.43      2.76 o 
   4   0  20        8.51       -2.91      2.91 o 
  -6   1  20       50.17       52.52      7.85 o 
  -5   1  20      132.28      123.59      8.63 o 
  -4   1  20        0.06       -0.36      2.00 o 
  -3   1  20        2.04        0.50      1.34 o 
  -2   1  20      289.32      311.89      6.35 o 
  -1   1  20        6.30        8.05      1.93 o 
   0   1  20      622.91      621.88     13.09 o 
   1   1  20      188.56      205.22      7.40 o 
   2   1  20       38.97       29.19      3.48 o 
   3   1  20      112.44      116.83      7.11 o 
   4   1  20       34.12       25.90      4.01 o 
  -6   2  20       28.37       29.30      5.13 o 
  -5   2  20       64.47       54.94      6.02 o 
  -4   2  20      224.27      235.68      7.95 o 
  -3   2  20      374.73      381.39     24.77 o 
  -2   2  20       81.33       73.70      3.95 o 
  -1   2  20       21.97       19.49      2.54 o 
   0   2  20       25.09       28.82      3.13 o 
   1   2  20      790.33      768.67     15.35 o 
   2   2  20        8.79        7.71      2.27 o 
   3   2  20      101.47       81.08      6.05 o 
   4   2  20      103.86       93.86      6.67 o 
  -6   3  20       18.70        9.21      3.72 o 
  -5   3  20       57.75       60.01      5.69 o 
  -4   3  20       15.20       16.55      2.49 o 
  -3   3  20      338.72      371.17      9.76 o 
  -2   3  20       28.21       21.19      2.19 o 
  -1   3  20      480.30      460.37     14.61 o 
   0   3  20       72.84       74.26      5.07 o 
   1   3  20      294.90      278.08      8.58 o 
   2   3  20       28.63       31.86      4.73 o 
   3   3  20       40.11       33.60      3.99 o 
   4   3  20        4.11        3.85      2.56 o 
  -6   4  20       99.27      105.18      8.66 o 
  -5   4  20       17.61       19.20      2.80 o 
  -4   4  20        0.04        2.19      1.64 o 
  -3   4  20       10.72        8.74      1.93 o 
  -2   4  20        0.76        1.24      1.21 o 
  -1   4  20        4.26        2.57      2.04 o 
   0   4  20       69.55       88.28      5.60 o 
   1   4  20        3.64        3.48      1.82 o 
   2   4  20       19.18       20.56      5.25 o 
   3   4  20      245.00      216.01      8.47 o 
   4   4  20      154.13      163.22      9.07 o 
  -6   5  20      137.25      143.72      9.86 o 
  -5   5  20      110.29      102.08      6.11 o 
  -4   5  20        6.74        4.14      2.50 o 
  -3   5  20        9.25        9.41      1.95 o 
  -2   5  20        0.18       -0.19      1.50 o 
  -1   5  20       70.05       67.41      5.78 o 
   0   5  20      408.31      409.64     12.52 o 
   1   5  20      190.66      195.69      7.20 o 
   2   5  20        9.97       10.27      2.56 o 
   3   5  20      147.76      154.27      7.96 o 
   4   5  20        0.39       -1.08      2.06 o 
  -6   6  20       47.39       53.16      4.83 o 
  -5   6  20       13.58       12.15      2.70 o 
  -4   6  20        0.03        1.69      1.85 o 
  -3   6  20       47.42       51.05      3.97 o 
  -2   6  20       99.70       94.81      5.85 o 
  -1   6  20      191.84      182.95      8.15 o 
   0   6  20       24.19       24.31      3.69 o 
   1   6  20      221.18      201.10      9.05 o 
   2   6  20       18.86       19.05      2.87 o 
   3   6  20        1.36        0.51      2.22 o 
   4   6  20       45.34       37.16      4.33 o 
  -6   7  20       34.11       23.12      4.37 o 
  -5   7  20      111.27      111.85      6.59 o 
  -4   7  20       43.29       46.65      4.11 o 
  -3   7  20      215.60      226.71      7.24 o 
  -2   7  20      100.75       86.91      5.80 o 
  -1   7  20       31.37       33.76      4.18 o 
   0   7  20        6.89        2.62      2.32 o 
   1   7  20       37.33       45.52      5.36 o 
   2   7  20      323.50      355.56     12.81 o 
   3   7  20      103.57      108.27      7.17 o 
   4   7  20       42.64       46.36      5.35 o 
  -5   8  20       99.91       82.92      6.02 o 
  -4   8  20       36.19       36.90      3.88 o 
  -3   8  20       28.93       33.91      3.33 o 
  -2   8  20       33.63       30.20      5.12 o 
  -1   8  20        3.11        4.27      3.44 o 
   0   8  20      290.87      285.31     14.32 o 
   1   8  20      288.43      305.35     11.58 o 
   2   8  20      114.40      122.51      8.75 o 
   3   8  20        0.03       -2.04      3.20 o 
   4   8  20       31.61       38.11      4.06 o 
  -5   9  20       54.68       49.37      4.26 o 
  -4   9  20        4.73        3.21      2.03 o 
  -3   9  20      111.20      116.71      5.88 o 
  -2   9  20       36.55       36.04      7.23 o 
  -1   9  20      149.83      158.72      9.25 o 
   0   9  20        5.48        3.26      3.35 o 
   1   9  20        1.62        3.97      2.57 o 
   2   9  20       15.17       21.09      4.17 o 
   3   9  20        0.58        4.63      2.99 o 
  -4  10  20       82.72       72.30      5.09 o 
  -3  10  20       53.66       56.03      5.41 o 
  -2  10  20       48.80       42.05      4.98 o 
  -1  10  20      141.36      161.93      8.89 o 
   0  10  20      161.88      165.15     12.84 o 
   1  10  20       16.78        9.43     12.13 o 
   2  10  20       87.40       81.00      9.64 o 
   3  10  20      104.05      129.25     11.36 o 
  -4  11  20       26.96       25.05      4.04 o 
  -3  11  20        0.26       -2.40      4.01 o 
  -2  11  20      477.28      482.53     15.44 o 
  -1  11  20      103.73      112.81      9.57 o 
   0  11  20        4.97        0.30      3.86 o 
   1  11  20      341.60      366.25     23.65 o 
   2  11  20       36.13       28.50      5.24 o 
  -3  12  20       58.23       48.51      9.10 o 
  -2  12  20       61.76       55.56      5.83 o 
  -1  12  20      128.37      156.54      9.18 o 
   0  12  20       57.29       55.50      7.92 o 
   1  12  20       24.52       28.56      5.50 o 
   2  12  20        0.02       -3.64      3.64 o 
  -2  13  20       24.71       16.37      5.46 o 
  -1  13  20        0.24        0.00      3.64 o 
   0  13  20        0.08        4.85      3.64 o 
  -5   0  21      377.29      422.03     24.25 o 
  -3   0  21       37.19       34.43      4.17 o 
  -1   0  21       48.17       62.55      6.64 o 
   1   0  21      141.62      165.66     23.35 o 
   3   0  21      370.15      363.82     22.44 o 
  -6   1  21       59.61       53.10      8.15 o 
  -5   1  21      227.31      218.10     10.49 o 
  -4   1  21      143.39      154.37      7.33 o 
  -3   1  21       54.70       50.58      3.41 o 
  -2   1  21        1.38        1.91      1.59 o 
  -1   1  21      471.89      505.18     11.63 o 
   0   1  21      173.40      194.59      7.10 o 
   1   1  21       46.01       42.82      4.11 o 
   2   1  21        4.24        4.35      2.15 o 
   3   1  21       15.99        9.16      2.77 o 
   4   1  21      100.79      110.01      7.34 o 
  -6   2  21       32.81       21.05      6.82 o 
  -5   2  21        2.61        0.25      2.69 o 
  -4   2  21      301.20      315.79      9.76 o 
  -3   2  21      501.55      539.72     11.09 o 
  -2   2  21       46.64       58.49      4.22 o 
  -1   2  21        1.81        1.11      1.25 o 
   0   2  21       46.11       53.41      4.45 o 
   1   2  21       61.21       60.64      5.86 o 
   2   2  21       36.79       40.19      4.23 o 
   3   2  21        0.10        3.16      2.28 o 
   4   2  21       12.83       12.50      2.76 o 
  -6   3  21      196.85      200.82     10.73 o 
  -5   3  21       81.58       75.78      6.20 o 
  -4   3  21        0.30       -1.46      1.46 o 
  -3   3  21      101.85      117.57      5.89 o 
  -2   3  21        1.73        0.47      1.32 o 
  -1   3  21      156.75      140.90      7.32 o 
   0   3  21      273.48      285.43      8.72 o 
   1   3  21      130.21      113.82      6.64 o 
   2   3  21      309.17      326.09     10.11 o 
   3   3  21        1.90        5.39      2.54 o 
   4   3  21       23.85       15.59      5.34 o 
  -6   4  21       21.62       24.55      4.50 o 
  -5   4  21       22.50       27.24      4.01 o 
  -4   4  21      121.81      128.76      7.31 o 
  -3   4  21       98.35      103.43      6.20 o 
  -2   4  21      612.59      598.60     18.47 o 
  -1   4  21        0.10        1.28      2.04 o 
   0   4  21     1826.59     1836.18     38.58 o 
   1   4  21      235.09      240.07      8.28 o 
   2   4  21        7.64        6.78      2.27 o 
   3   4  21        1.44        5.71      2.40 o 
   4   4  21        0.07       -0.85      1.93 o 
  -6   5  21      182.89      203.74     15.77 o 
  -5   5  21       74.55       73.49      5.25 o 
  -4   5  21      363.84      410.08     11.72 o 
  -3   5  21        0.04       -0.67      1.39 o 
  -2   5  21        5.57        2.21      1.73 o 
  -1   5  21       62.75       62.30      6.11 o 
   0   5  21        0.20        0.46      2.32 o 
   1   5  21       15.04       15.36      2.64 o 
   2   5  21      270.87      291.14      9.67 o 
   3   5  21        0.27        0.15      2.20 o 
   4   5  21       39.29       27.45      3.97 o 
  -6   6  21       29.97       24.86      6.67 o 
  -5   6  21      117.47      132.12      7.04 o 
  -4   6  21      120.60      127.11      6.71 o 
  -3   6  21      276.83      278.21      8.08 o 
  -2   6  21      115.87      112.47      6.52 o 
  -1   6  21       40.78       40.17      7.28 o 
   0   6  21       35.26       40.76      4.88 o 
   1   6  21      121.52      158.51     10.95 o 
   2   6  21       13.86       10.05      2.52 o 
   3   6  21      172.25      189.75     11.47 o 
   4   6  21       81.50       86.61      8.35 o 
  -6   7  21       47.62       17.58      4.85 o 
  -5   7  21       54.13       48.91      4.43 o 
  -4   7  21       21.31       11.99      2.53 o 
  -3   7  21      316.95      319.48      8.79 o 
  -2   7  21        2.52       -2.02      2.16 o 
  -1   7  21      375.62      375.34     16.23 o 
   0   7  21      107.41      109.49      7.91 o 
   1   7  21      148.34      154.39     15.24 o 
   2   7  21      200.01      229.68     15.83 o 
   3   7  21        0.30        3.86      2.14 o 
   4   7  21       62.59       89.14     10.91 o 
  -5   8  21      395.51      429.48     11.32 o 
  -4   8  21        0.33       -1.85      1.85 o 
  -3   8  21       18.21       20.19      3.89 o 
  -2   8  21       30.46       27.56      6.35 o 
  -1   8  21      131.29      130.79     11.36 o 
   0   8  21      268.92      265.77     13.93 o 
   1   8  21      344.47      352.92     15.36 o 
   2   8  21       28.93       37.15      5.13 o 
   3   8  21        4.27        7.22      2.71 o 
  -5   9  21        0.43        7.28      2.43 o 
  -4   9  21      303.03      312.09     10.45 o 
  -3   9  21       57.45       55.00      5.24 o 
  -2   9  21        2.26        6.79      2.90 o 
  -1   9  21      275.29      286.76     14.75 o 
   0   9  21       73.35       76.76      9.21 o 
   1   9  21       16.55       19.40      6.37 o 
   2   9  21      130.69      149.72     10.02 o 
   3   9  21        1.81       -2.47      2.47 o 
  -4  10  21      157.85      152.64     11.84 o 
  -3  10  21        1.96       -1.62      2.46 o 
  -2  10  21      276.09      283.25     11.49 o 
  -1  10  21      125.44      109.35     10.62 o 
   0  10  21        9.76        5.33      4.06 o 
   1  10  21       57.02       48.59     10.01 o 
   2  10  21      109.93      119.03      8.74 o 
  -4  11  21        8.38        1.82      2.43 o 
  -3  11  21       52.33       38.89      6.59 o 
  -2  11  21       15.94       15.51      3.78 o 
  -1  11  21       37.79       31.48      5.96 o 
   0  11  21       18.33       32.62      6.21 o 
   1  11  21       20.18       31.14      5.96 o 
  -2  12  21       72.97       81.25     10.91 o 
  -1  12  21       45.35       62.46     10.91 o 
   0  12  21      134.72      126.12     16.37 o 
  -6   0  22       18.38       16.42      6.37 o 
  -4   0  22      582.56      653.66     29.71 o 
  -2   0  22      575.39      590.60     18.19 o 
   0   0  22      558.11      570.83     25.77 o 
   2   0  22        0.20        1.52      3.00 o 
   4   0  22      325.07      318.34     21.83 o 
  -6   1  22       14.35        9.70      3.43 o 
  -5   1  22       76.40       80.10     11.52 o 
  -4   1  22      344.23      377.30     12.83 o 
  -3   1  22       46.68       40.72      3.56 o 
  -2   1  22        0.38       -1.47      3.08 o 
  -1   1  22       65.60       69.27      4.91 o 
   0   1  22      123.98      149.18      6.83 o 
   1   1  22      301.14      278.99      9.45 o 
   2   1  22      402.87      387.31     11.36 o 
   3   1  22       99.75       87.10      6.44 o 
   4   1  22      179.36      164.46      8.50 o 
  -6   2  22        1.84        5.36      2.76 o 
  -5   2  22      110.86      102.86      8.39 o 
  -4   2  22       17.51       21.10      3.46 o 
  -3   2  22        6.01        7.90      2.09 o 
  -2   2  22      129.03      122.59      7.12 o 
  -1   2  22      306.10      305.35     10.84 o 
   0   2  22      108.34      107.50      6.03 o 
   1   2  22      105.69      113.62      6.70 o 
   2   2  22        1.11       -1.82      1.82 o 
   3   2  22        0.59        0.81      2.26 o 
   4   2  22        0.03       -1.85      1.85 o 
  -6   3  22       69.73       72.61      8.29 o 
  -5   3  22       25.56       19.79      5.20 o 
  -4   3  22       20.17       22.13      3.24 o 
  -3   3  22      351.80      377.57      9.34 o 
  -2   3  22      148.05      126.15     22.13 o 
  -1   3  22      230.06      256.07      9.86 o 
   0   3  22      156.58      159.29      6.71 o 
   1   3  22       33.20       33.58      3.85 o 
   2   3  22       59.54       54.74      4.86 o 
   3   3  22        0.27       -1.93      1.93 o 
   4   3  22        1.49        1.10      2.33 o 
  -5   4  22      348.55      397.43     12.12 o 
  -4   4  22      290.59      311.22     10.15 o 
  -3   4  22     1389.77     1465.13     21.33 o 
  -2   4  22        1.12        2.47      2.57 o 
  -1   4  22      113.98      128.62      8.28 o 
   0   4  22        2.16        5.25      2.91 o 
   1   4  22      218.94      242.41      8.49 o 
   2   4  22       81.78       83.31      6.12 o 
   3   4  22      442.72      458.39     13.09 o 
   4   4  22       29.89       16.37      4.24 o 
  -5   5  22       20.02       25.11      3.74 o 
  -4   5  22      197.23      235.48      8.86 o 
  -3   5  22      154.58      166.12      6.89 o 
  -2   5  22       11.87       10.51      2.40 o 
  -1   5  22      301.44      305.92     14.07 o 
   0   5  22     1076.42     1110.26     41.23 o 
   1   5  22       45.32       40.06      5.08 o 
   2   5  22      341.74      336.88     10.56 o 
   3   5  22        0.44        2.83      2.45 o 
  -5   6  22       16.78       15.30      2.57 o 
  -4   6  22       20.64       20.10      2.98 o 
  -3   6  22        2.38        1.08      2.93 o 
  -2   6  22      420.10      463.26     12.03 o 
  -1   6  22      118.17      104.26     10.07 o 
   0   6  22      276.37      305.37     11.46 o 
   1   6  22       64.50       66.07      6.51 o 
   2   6  22       27.16       25.53      4.87 o 
   3   6  22      130.15      144.49      7.75 o 
  -5   7  22       58.64       56.47      4.54 o 
  -4   7  22       33.27       30.96      3.43 o 
  -3   7  22        2.10       -1.10      2.00 o 
  -2   7  22        0.03        0.73      2.00 o 
  -1   7  22      216.36      245.66     16.68 o 
   0   7  22       87.80       89.23      9.64 o 
   1   7  22        4.76       -1.21      2.67 o 
   2   7  22      297.56      317.15     15.16 o 
   3   7  22       99.09      103.74     15.46 o 
  -5   8  22        2.94        0.07      4.85 o 
  -4   8  22       16.15       14.76      2.60 o 
  -3   8  22        3.12        4.80      2.43 o 
  -2   8  22      270.33      285.31     11.30 o 
  -1   8  22        0.23       -0.64      3.35 o 
   0   8  22      413.93      411.10     38.50 o 
   1   8  22        2.28       -3.00      3.00 o 
   2   8  22       31.85       29.46      4.88 o 
  -4   9  22       26.71       28.21      4.64 o 
  -3   9  22       15.35       15.48      4.78 o 
  -2   9  22      230.40      233.05     10.48 o 
  -1   9  22      331.90      397.91     19.10 o 
   0   9  22      252.98      264.78     20.62 o 
   1   9  22       95.66       86.55      9.64 o 
   2   9  22       87.32      106.42     10.29 o 
  -3  10  22      113.56      109.46     10.45 o 
  -2  10  22        0.87        0.90      2.55 o 
  -1  10  22       36.38       40.68      6.64 o 
   0  10  22        8.69        9.83      4.06 o 
   1  10  22      113.91      140.65     11.98 o 
  -3  11  22       93.28      100.66     13.34 o 
  -2  11  22       30.94       30.92      7.28 o 
  -1  11  22      294.25      295.11     15.18 o 
   0  11  22      100.39       94.59     12.73 o 
  -2  12  22       41.37       33.96      7.28 o 
  -5   0  23       10.70       12.63      5.09 o 
  -3   0  23        2.26        3.34      3.43 o 
  -1   0  23        1.02        2.83      2.47 o 
   1   0  23        4.59        4.96      6.37 o 
   3   0  23       23.45       26.86      4.92 o 
  -5   1  23       19.62       20.95      6.67 o 
  -4   1  23       21.41        8.86      5.06 o 
  -3   1  23       42.08       45.62      5.04 o 
  -2   1  23        9.76        9.87      2.67 o 
  -1   1  23      114.33      123.75      6.06 o 
   0   1  23       14.10       20.10      3.03 o 
   1   1  23        3.84        3.12      2.00 o 
   2   1  23       75.53       72.56      5.85 o 
   3   1  23       32.20       33.73      4.11 o 
  -5   2  23      154.75      189.32     10.20 o 
  -4   2  23       11.98        2.85      2.55 o 
  -3   2  23        2.95        0.42      1.23 o 
  -2   2  23       58.83       63.84      5.62 o 
  -1   2  23      333.76      344.33     11.74 o 
   0   2  23        0.51       -0.17      1.88 o 
   1   2  23      121.65      132.32      7.47 o 
   2   2  23       44.36       52.56      5.06 o 
   3   2  23        1.23        1.85      2.15 o 
  -5   3  23       13.89       14.12      3.69 o 
  -4   3  23      418.73      449.65     17.15 o 
  -3   3  23       27.85       27.28      3.50 o 
  -2   3  23       19.12        9.81      4.55 o 
  -1   3  23        4.86        7.32      2.76 o 
   0   3  23       31.24       25.95      4.07 o 
   1   3  23       63.36       62.54      6.24 o 
   2   3  23       18.81       24.81      3.56 o 
   3   3  23       34.71       32.57      5.43 o 
  -5   4  23       27.93       33.41      4.15 o 
  -4   4  23      304.04      318.43     10.37 o 
  -3   4  23       31.39       29.27      3.71 o 
  -2   4  23      246.28      229.81     16.37 o 
  -1   4  23       41.02       42.59      5.04 o 
   0   4  23       79.46       66.40      6.41 o 
   1   4  23       10.01       12.93      4.53 o 
   2   4  23       22.93       23.33      3.44 o 
   3   4  23       73.30       84.28      6.28 o 
  -5   5  23        0.93        1.85      2.46 o 
  -4   5  23       41.62       43.39      4.01 o 
  -3   5  23       12.32       12.06      2.84 o 
  -2   5  23       27.11       23.21      5.09 o 
  -1   5  23        2.43       -0.73      3.03 o 
   0   5  23       66.47       74.94      6.84 o 
   1   5  23        0.28       -0.32      2.63 o 
   2   5  23        0.31        5.10      2.13 o 
   3   5  23        4.31       -1.01      2.46 o 
  -5   6  23       11.52        6.89      1.91 o 
  -4   6  23       23.27       21.55      2.79 o 
  -3   6  23        0.00       -1.83      1.94 o 
  -2   6  23      152.84      170.49     12.95 o 
  -1   6  23       96.69       93.58     10.91 o 
   0   6  23       24.29       18.82      3.96 o 
   1   6  23       87.71       97.72      8.05 o 
   2   6  23       10.10        3.50      5.40 o 
   3   6  23        5.35        9.70      3.03 o 
  -5   7  23       20.81       17.58      4.24 o 
  -4   7  23       27.50       37.38      4.22 o 
  -3   7  23      132.36      135.12      9.16 o 
  -2   7  23        4.48        2.22      3.79 o 
  -1   7  23       96.07       79.75      9.21 o 
   0   7  23      367.44      364.43     23.04 o 
   1   7  23       35.01       44.55      5.78 o 
   2   7  23       50.31       40.00      5.08 o 
  -4   8  23       39.00       36.86      4.41 o 
  -3   8  23        0.79        0.74      2.98 o 
  -2   8  23       16.59       19.54      5.38 o 
  -1   8  23       15.84       11.89      8.49 o 
   0   8  23        0.61        1.21      4.24 o 
   1   8  23       16.89       22.16      5.57 o 
   2   8  23       22.55       13.86      4.85 o 
  -3   9  23       22.53       15.07      3.66 o 
  -2   9  23       60.82       43.49      7.14 o 
  -1   9  23      268.19      286.76     15.18 o 
   0   9  23        5.45        5.13      4.24 o 
   1   9  23       85.67       98.19     10.50 o 
   2   9  23       79.38       89.14     12.13 o 
  -3  10  23       57.09       46.08      8.49 o 
  -2  10  23       87.13       89.14     12.13 o 
  -1  10  23       24.63       14.18      6.37 o 
   0  10  23      138.81      115.82     15.16 o 
  -4   0  24      137.58      171.29     11.65 o 
  -2   0  24      410.48      382.01     23.04 o 
   0   0  24      291.03      289.36     13.46 o 
   2   0  24       64.64       71.41      8.35 o 
  -5   1  24      163.71      191.19      9.99 o 
  -4   1  24      677.11      458.41     25.47 o 
  -3   1  24      157.01      144.92     16.37 o 
  -2   1  24        5.87        4.35      2.45 o 
  -1   1  24      299.32      321.84     11.62 o 
   0   1  24      246.32      253.53      8.76 o 
   1   1  24        9.05        7.02      2.89 o 
   2   1  24      201.40      196.91      8.72 o 
   3   1  24       13.11       14.13      3.41 o 
  -5   2  24      315.88      362.07     13.59 o 
  -4   2  24      179.78      172.12      9.14 o 
  -3   2  24       78.94       86.10     13.34 o 
  -2   2  24      155.37      166.67      8.41 o 
  -1   2  24       56.49       54.92      5.78 o 
   0   2  24      628.05      673.83     19.74 o 
   1   2  24      474.08      478.45     12.84 o 
   2   2  24       16.31       16.72      3.31 o 
   3   2  24      119.52       99.25      9.00 o 
  -5   3  24       18.15       12.27      3.61 o 
  -4   3  24       69.88       80.91      8.08 o 
  -3   3  24      119.07      145.09     13.34 o 
  -2   3  24        7.87       -0.87      2.91 o 
  -1   3  24      625.51      658.17     20.79 o 
   0   3  24      251.09      274.38     11.36 o 
   1   3  24       50.18       54.87      5.08 o 
   2   3  24      117.04      131.45      7.92 o 
   3   3  24       92.89       92.77     12.13 o 
  -5   4  24      106.84      120.62     18.88 o 
  -4   4  24       19.34       14.23      2.68 o 
  -3   4  24       20.51       20.35      4.81 o 
  -2   4  24        0.18       -2.47      2.47 o 
  -1   4  24        9.24       12.25      4.69 o 
   0   4  24      518.62      528.71     16.08 o 
   1   4  24      211.71      223.06     10.24 o 
   2   4  24        2.04        1.06      2.84 o 
   3   4  24      438.78      456.59     24.25 o 
  -5   5  24       36.61       43.01      6.06 o 
  -4   5  24        2.16        0.18      2.45 o 
  -3   5  24      117.32      116.24      8.38 o 
  -2   5  24        0.14       -0.36      4.85 o 
  -1   5  24      160.78      144.33     11.98 o 
   0   5  24        3.77        0.13      3.69 o 
   1   5  24      146.28      152.85     10.14 o 
   2   5  24       37.84       24.75      7.12 o 
   3   5  24        0.04        5.46      3.03 o 
  -4   6  24       73.23       69.30      5.95 o 
  -3   6  24       91.15       94.61      6.72 o 
  -2   6  24      332.29      390.63     26.68 o 
  -1   6  24       59.38       63.96     10.61 o 
   0   6  24       88.28       76.60     10.31 o 
   1   6  24      229.59      251.14     11.07 o 
   2   6  24       11.41        1.37      2.69 o 
  -4   7  24      509.90      534.31     14.42 o 
  -3   7  24       27.28       16.45      3.00 o 
  -2   7  24        1.12       -1.09      5.15 o 
  -1   7  24        0.88        1.52      8.19 o 
   0   7  24      166.20      161.78     13.27 o 
   1   7  24        0.03        0.49      2.50 o 
   2   7  24      221.72      260.13     20.01 o 
  -4   8  24      135.69      132.79     14.55 o 
  -3   8  24       25.23       23.61      4.10 o 
  -2   8  24      357.85      385.65     17.89 o 
  -1   8  24      522.97      574.56     21.82 o 
   0   8  24       23.35       17.17      6.37 o 
   2   8  24       23.11       26.07      6.67 o 
  -3   9  24      100.67      115.21     13.95 o 
  -2   9  24        3.87        6.06      3.03 o 
  -1   9  24       46.92       48.11      6.82 o 
  -5   0  25      434.40      418.39     25.47 o 
  -1   0  25        0.06        1.65      2.73 o 
   1   0  25       73.61       70.61      8.11 o 
  -5   1  25      139.23      145.31      7.87 o 
  -4   1  25      274.69      283.78     20.01 o 
  -3   1  25       30.38       32.74      9.10 o 
  -2   1  25      240.82      240.75     12.86 o 
  -1   1  25       92.27       99.38      7.66 o 
   0   1  25       66.99       77.08      5.73 o 
   1   1  25       42.69       42.93      4.55 o 
   2   1  25       26.91       17.91      3.09 o 
  -5   2  25       18.76       13.54      3.80 o 
  -4   2  25        2.78       -2.21      4.85 o 
  -3   2  25       15.01        5.46      6.67 o 
  -2   2  25       21.40       15.07      4.24 o 
  -1   2  25       15.49       11.52      3.34 o 
   0   2  25       69.68       84.43      7.34 o 
   1   2  25        9.06       18.03      2.99 o 
   2   2  25       54.09       49.95      4.83 o 
  -5   3  25       46.74       45.84      5.80 o 
  -4   3  25        9.68        2.40      5.28 o 
  -3   3  25        8.72       11.52      7.28 o 
  -2   3  25       10.24        6.42      3.48 o 
  -1   3  25        0.09        3.04      2.62 o 
   0   3  25        2.77        2.94      2.93 o 
   1   3  25       95.70       99.24      8.09 o 
   2   3  25       75.83       82.40      6.25 o 
  -5   4  25        0.32        2.43      3.03 o 
  -4   4  25       19.00       25.58      6.39 o 
  -3   4  25        9.27        1.74      5.76 o 
  -2   4  25       52.57       53.03      7.25 o 
  -1   4  25       65.99       67.86      8.15 o 
   0   4  25       90.38       80.30      7.34 o 
   1   4  25        4.06        7.70      3.21 o 
   2   4  25       90.35       88.56     12.13 o 
  -4   5  25        0.21        0.40      3.05 o 
  -3   5  25       23.20       34.86      6.26 o 
  -2   5  25       72.88       87.55      9.58 o 
  -1   5  25        6.69        5.46      4.06 o 
   0   5  25        7.34        8.03      3.19 o 
   1   5  25       11.19        9.70      3.26 o 
   2   5  25        6.98        0.61      5.46 o 
  -4   6  25       43.37       40.59      4.00 o 
  -3   6  25        0.03       -0.48      2.65 o 
  -2   6  25       93.67      110.24     12.13 o 
  -1   6  25       83.76       71.55      8.72 o 
   0   6  25        0.53        5.42      3.35 o 
   1   6  25      157.91      181.78      9.79 o 
  -3   7  25       78.55       77.55      9.03 o 
  -2   7  25        9.49       14.00      4.81 o 
  -1   7  25       68.69       70.19      8.60 o 
   0   7  25        4.25       -1.40      2.57 o 
   1   7  25      128.55      155.84     16.37 o 
  -2   8  25        7.55        1.21      3.03 o 
  -1   8  25       32.07       27.89      5.46 o 
  -2   0  26      546.32      584.54     30.32 o 
   0   0  26      132.94      164.12     10.88 o 
   2   0  26      193.50      204.95     15.77 o 
  -3   1  26       32.56       18.19      7.28 o 
  -2   1  26        2.49       11.61      4.37 o 
  -1   1  26      124.20      140.51     10.54 o 
   0   1  26      115.58      134.30      9.25 o 
   1   1  26       50.30       57.98      5.03 o 
   2   1  26      152.92      141.23      8.54 o 
  -3   2  26        3.26       -4.24      5.46 o 
  -2   2  26      234.29      266.80     20.62 o 
  -1   2  26        9.81       14.10      3.75 o 
   0   2  26       25.12       29.26      4.61 o 
   1   2  26      256.10      274.60     11.76 o 
   2   2  26        5.32        5.46      3.03 o 
  -3   3  26      310.89      374.73     25.47 o 
  -2   3  26       17.88       20.03      9.40 o 
  -1   3  26      362.35      355.46     12.96 o 
   0   3  26       90.18       85.46      7.55 o 
   1   3  26      101.93      108.99      8.51 o 
   2   3  26        1.70        8.49      3.03 o 
  -4   4  26        3.88        6.67      5.46 o 
  -3   4  26       29.69       35.74     16.07 o 
  -2   4  26       57.78       49.71      7.88 o 
  -1   4  26      227.97      252.22     13.81 o 
   0   4  26        0.21       -2.60      2.60 o 
   1   4  26       83.50      103.17     10.74 o 
  -3   5  26       93.97      106.56     10.19 o 
  -2   5  26       82.74       88.52      9.47 o 
  -1   5  26      530.05      587.57     29.11 o 
   0   5  26       26.33       20.75      5.11 o 
   1   5  26       67.77       98.23     13.95 o 
  -3   6  26        8.24        8.49      3.03 o 
  -2   6  26      210.65      261.20     13.97 o 
  -1   6  26      401.57      433.91     36.08 o 
   0   6  26        5.21        7.88      3.64 o 
   1   6  26      150.18      183.73     15.77 o 
  -1   0  27       34.80       38.20      9.70 o 
   1   0  27      209.63      248.61     16.98 o 
  -2   1  27      114.46      128.55     16.98 o 
  -1   1  27      265.39      273.85     14.79 o 
   0   1  27        0.60        2.34      2.08 o 
   1   1  27       28.08       24.21      3.94 o 
  -3   2  27      181.32      186.76     20.62 o 
  -2   2  27       66.00       87.92     13.95 o 
  -1   2  27        7.41       11.68      3.82 o 
   0   2  27      116.46      114.63      8.86 o 
  -3   3  27        6.44        4.85      6.67 o 
  -2   3  27       44.39       32.13      5.38 o 
  -1   3  27        0.63        0.69      2.91 o 
   0   3  27      115.82      145.01      9.86 o 
  -3   4  27       83.13       89.74     14.55 o 
  -2   4  27       41.96       41.01      6.55 o 
  -1   4  27        0.70        0.00      2.76 o 
   0   4  27        0.76        2.52      2.57 o 
  -3   5  27       12.24       15.16      5.46 o 
  -2   5  27        7.00        6.06      3.03 o 
  -1   5  27       45.55       61.24      9.10 o 
  -2   0  28      358.52      375.95     24.25 o 
  -2   1  28       19.00       15.16      7.28 o 
  -1   1  28       12.51       23.31      5.78 o 
  -3   2  28        1.85       -3.64      3.64 o 
  -2   2  28       77.51       85.50     14.55 o 
  -1   2  28        0.72       -3.03      4.24 o 
   0   2  28        0.32        2.15      5.15 o 
  -1   3  28      103.42      146.74     11.52 o 
   0   3  28       21.40       16.37      5.46 o 
  -2   4  28       38.46       32.14      6.06 o 
   0   4  28       37.35       43.05      7.28 o 
                                                 
